# Supplementary material for: Computational modeling of sphingolipid metabolism
Source: BMC Syst Biol. 2015 Aug 15;9:47. doi: 10.1186/s12918-015-0176-9 (PMC4537549; doi:10.1186/s12918-015-0176-9)
Supplement: Additional file 2 — SMBL file with the model implementation of homoeostasis. [file 12918_2015_176_MOESM2_ESM.zip]

Archive with 1 entries (1 files):
- 12918_2015_176_MOESM2_ESM.xml
