# Supplementary material for: Computational modeling of sphingolipid metabolism
Source: BMC Syst Biol. 2015 Aug 15;9:47. doi: 10.1186/s12918-015-0176-9 (PMC4537549; doi:10.1186/s12918-015-0176-9)
Supplement: Additional file 2 — SMBL file with the model implementation of homoeostasis. [file 12918_2015_176_MOESM2_ESM.zip › 12918_2015_176_MOESM2_ESM.xml]

<?xml version="1.0" encoding="UTF-8"?>
<sbml xmlns="http://www.sbml.org/sbml/level2/version4" level="2" version="4">
  <annotation>
    <SimBiology xmlns="http://www.mathworks.com">
      <Version Major="4" Minor="3" Point="1"/>
    </SimBiology>
  </annotation>
  <model id="mw6f93bd29_5a1c_49b4_94a1_e22c7589fd65" name="Ceramide_methabolism_nucleus_neurodeg_1">
    <listOfUnitDefinitions>
      <unitDefinition id="MWBUILTINPREFIX_micro_MWBUILTINUNIT_meter" name="micrometer">
        <listOfUnits>
          <unit kind="metre" multiplier="1e-06"/>
        </listOfUnits>
      </unitDefinition>
    </listOfUnitDefinitions>
    <listOfCompartments>
      <compartment id="mw044aec3f_0a2e_4eb7_9026_67e82c943b17" name="Cell" spatialDimensions="1" size="1" units="MWBUILTINPREFIX_micro_MWBUILTINUNIT_meter"/>
      <compartment id="mwc9c8adc9_172c_4ff4_b85d_8d2ee14aad01" name="Outer_Membrane" size="1"/>
      <compartment id="mw6da56812_e50a_4f9e_be46_5cc4bf1b1a97" name="Endoplasmic_Reticulum" size="1" outside="mw044aec3f_0a2e_4eb7_9026_67e82c943b17"/>
      <compartment id="mwd7cda5c0_3c56_48a3_8c4d_99bf010a5fa5" name="Inner_Membrane" size="1" outside="mw044aec3f_0a2e_4eb7_9026_67e82c943b17"/>
      <compartment id="mw502d2572_5bba_4bdf_b234_b0484ad7c720" name="Lysosome" size="1" outside="mw044aec3f_0a2e_4eb7_9026_67e82c943b17"/>
      <compartment id="mw392b999e_937a_45bf_b7ab_920061df5aaa" name="Golgi_Apparatus" size="1" outside="mw044aec3f_0a2e_4eb7_9026_67e82c943b17"/>
      <compartment id="mw3ec86756_79ca_4d56_a3e7_c170e5b985bd" name="Golgi_Apparatus_Cyto_Face" size="1" outside="mw044aec3f_0a2e_4eb7_9026_67e82c943b17"/>
      <compartment id="mw1b2e3cf0_c6e8_461a_8e37_7411cb1ddb12" name="Mitochondrion" size="1" outside="mw044aec3f_0a2e_4eb7_9026_67e82c943b17"/>
      <compartment id="mw9bb0a528_ec4a_47c5_b92a_fc1079f4ad7a" name="Nucleus" size="1" outside="mw044aec3f_0a2e_4eb7_9026_67e82c943b17"/>
    </listOfCompartments>
    <listOfSpecies>
      <species id="mw433841ae_9c62_4876_a06d_e78940184e08" name="CER" compartment="mw6da56812_e50a_4f9e_be46_5cc4bf1b1a97" initialAmount="0.004586860601942"/>
      <species id="mw7089b8d9_5707_451b_ac69_2d70ebf2c80b" name="SPH" compartment="mw6da56812_e50a_4f9e_be46_5cc4bf1b1a97" initialAmount="0.003920747076258"/>
      <species id="mwf890367e_da41_45fc_8820_814749398044" name="S1P" compartment="mw6da56812_e50a_4f9e_be46_5cc4bf1b1a97" initialAmount="0.001219194912754"/>
      <species id="mw727d3cdd_8664_49b2_a282_3f9704d2accd" name="CerS" compartment="mw6da56812_e50a_4f9e_be46_5cc4bf1b1a97" initialAmount="0"/>
      <species id="mwae7590d5_2b4a_4f49_916d_e5c0f22075a1" name="AlkCDase3" compartment="mw6da56812_e50a_4f9e_be46_5cc4bf1b1a97" initialAmount="0"/>
      <species id="mwf34aabd7_1026_4dbc_9603_80caff628cce" name="SK2" compartment="mw6da56812_e50a_4f9e_be46_5cc4bf1b1a97" initialAmount="0"/>
      <species id="mw31959b2e_75a1_408c_bf4b_01e0869b9512" name="SPP1-2" compartment="mw6da56812_e50a_4f9e_be46_5cc4bf1b1a97" initialAmount="0"/>
      <species id="mwcea6b7e9_dc8c_4061_b640_8bb530bee91c" name="PhEt" compartment="mw6da56812_e50a_4f9e_be46_5cc4bf1b1a97" initialAmount="0.0001"/>
      <species id="mw2facc787_bc23_4700_b905_961095eaeb35" name="2THD" compartment="mw6da56812_e50a_4f9e_be46_5cc4bf1b1a97" initialAmount="0.0001"/>
      <species id="mwbd8fc5d6_99c5_480b_995c_16de88536475" name="SPL1" compartment="mw6da56812_e50a_4f9e_be46_5cc4bf1b1a97" initialAmount="0"/>
      <species id="mw55e2e622_1522_4059_9912_7a83a1ab3f5b" name="SM" compartment="mw6da56812_e50a_4f9e_be46_5cc4bf1b1a97" initialAmount="0.161265901818947"/>
      <species id="mw3458f331_7d5b_45fa_80ab_170a6c7f051d" name="CER_hom" compartment="mw6da56812_e50a_4f9e_be46_5cc4bf1b1a97" initialAmount="0.004586860601942"/>
      <species id="mw39c4523e_1cea_4d04_a1d5_b44cb228bbbc" name="SPH_hom" compartment="mw6da56812_e50a_4f9e_be46_5cc4bf1b1a97" initialAmount="0.003920747076258"/>
      <species id="mw72976c3c_adc2_4b2f_a03d_9ae441e7c58f" name="S1P_hom" compartment="mw6da56812_e50a_4f9e_be46_5cc4bf1b1a97" initialAmount="0.001219194912754"/>
      <species id="mw14e5875a_4bd8_4628_ba63_7ca2f4243465" name="SM_hom" compartment="mw6da56812_e50a_4f9e_be46_5cc4bf1b1a97" initialAmount="0.161265901818947"/>
      <species id="mw6e1130da_e117_4c94_b751_d7948afdb549" name="S1P" compartment="mwd7cda5c0_3c56_48a3_8c4d_99bf010a5fa5" initialAmount="0.000633796128988855"/>
      <species id="mwa89c94a5_5164_4f7f_a892_82db11503f01" name="CER" compartment="mwd7cda5c0_3c56_48a3_8c4d_99bf010a5fa5" initialAmount="0.002265102000734"/>
      <species id="mwb5aadc58_c4c9_472c_88ea_89f1cf64b277" name="SPH" compartment="mwd7cda5c0_3c56_48a3_8c4d_99bf010a5fa5" initialAmount="0.001857100268257"/>
      <species id="mw6bf2a3ce_13b2_42dc_a42e_264730da9650" name="SM" compartment="mwd7cda5c0_3c56_48a3_8c4d_99bf010a5fa5" initialAmount="0.133118873798366"/>
      <species id="mw992ef179_e58c_4129_9db3_de3ad4fdee9c" name="SK1" compartment="mwd7cda5c0_3c56_48a3_8c4d_99bf010a5fa5" initialAmount="0"/>
      <species id="mw4278ba27_6e64_46a4_b57c_aa27f13d0bfd" name="NCDase" compartment="mwd7cda5c0_3c56_48a3_8c4d_99bf010a5fa5" initialAmount="0"/>
      <species id="mw2ca2c87b_451e_406a_b796_b86b55b56fe7" name="nSMase2" compartment="mwd7cda5c0_3c56_48a3_8c4d_99bf010a5fa5" initialAmount="0"/>
      <species id="mw5d698131_5950_4a26_838a_cd6e966aad0c" name="SM_hom" compartment="mwd7cda5c0_3c56_48a3_8c4d_99bf010a5fa5" initialAmount="0.133118873798366"/>
      <species id="mw68e78354_73e3_42e8_bb5d_7b85b7bd57f5" name="CER_hom" compartment="mwd7cda5c0_3c56_48a3_8c4d_99bf010a5fa5" initialAmount="0.002265102000734"/>
      <species id="mw4c23076a_25e5_473f_916f_ba96257614e0" name="SPH_hom" compartment="mwd7cda5c0_3c56_48a3_8c4d_99bf010a5fa5" initialAmount="0.001857100268257"/>
      <species id="mw81ebd8f8_663f_40bb_98bc_2d6ad2473c07" name="S1P_hom" compartment="mwd7cda5c0_3c56_48a3_8c4d_99bf010a5fa5" initialAmount="0.000633796128988855"/>
      <species id="mw459d5a98_ede2_4a2a_aa20_625ef5dea8c9" name="CER" compartment="mw502d2572_5bba_4bdf_b234_b0484ad7c720" initialAmount="0.002460122544996"/>
      <species id="mw1f43c7a9_0ad3_41a7_920e_eaf7100224ae" name="SM" compartment="mw502d2572_5bba_4bdf_b234_b0484ad7c720" initialAmount="0.100191673329112"/>
      <species id="mw81d40257_d3a7_44d6_bd68_e1e2c478a0fe" name="SPH" compartment="mw502d2572_5bba_4bdf_b234_b0484ad7c720" initialAmount="0.001624270800577"/>
      <species id="mw0e3e22dc_0e7f_42ff_8c24_334ecdb72580" name="GSL" compartment="mw502d2572_5bba_4bdf_b234_b0484ad7c720" initialAmount="0.001216135234451"/>
      <species id="mwa1f83caa_9e47_4bfd_a3bc_77062b409c03" name="aSMase" compartment="mw502d2572_5bba_4bdf_b234_b0484ad7c720" initialAmount="0"/>
      <species id="mwd0492e17_854a_4290_a561_46f7d3f88bba" name="Beta-GC" compartment="mw502d2572_5bba_4bdf_b234_b0484ad7c720" initialAmount="0"/>
      <species id="mwde296731_1ada_49db_95ea_64b066d3299f" name="ACDase" compartment="mw502d2572_5bba_4bdf_b234_b0484ad7c720" initialAmount="0"/>
      <species id="mw6fcd74ea_d567_486c_b9cd_679908122142" name="GSL_hom" compartment="mw502d2572_5bba_4bdf_b234_b0484ad7c720" initialAmount="0.001216135234451"/>
      <species id="mw5233a80a_eb3d_4ce1_a457_bfd8017dffd6" name="CER_hom" compartment="mw502d2572_5bba_4bdf_b234_b0484ad7c720" initialAmount="0.002460122544996"/>
      <species id="mwc814aa92_53f0_4b67_8679_280bbf03f32e" name="SPH_hom" compartment="mw502d2572_5bba_4bdf_b234_b0484ad7c720" initialAmount="0.001624270800577"/>
      <species id="mwa1cd31d7_6319_4483_802e_3be771dc18c3" name="SM_hom" compartment="mw502d2572_5bba_4bdf_b234_b0484ad7c720" initialAmount="0.100191673329112"/>
      <species id="mwd6d9ee3b_11b2_4d09_848e_78e363099df5" name="CER" compartment="mw392b999e_937a_45bf_b7ab_920061df5aaa" initialAmount="0.001785244006984"/>
      <species id="mw47b44db6_1337_42cd_a5a5_f82ac7392e8f" name="SPH" compartment="mw392b999e_937a_45bf_b7ab_920061df5aaa" initialAmount="0.001942664660314"/>
      <species id="mw437ba2ad_ce80_44b0_84f0_b75483260fe1" name="SM" compartment="mw392b999e_937a_45bf_b7ab_920061df5aaa" initialAmount="0.123392377529091"/>
      <species id="mw751ea21e_9948_47e2_9603_cb8759824db2" name="GSL" compartment="mw392b999e_937a_45bf_b7ab_920061df5aaa" initialAmount="0.001834778221485"/>
      <species id="mwc6d86876_cb6d_48a3_8a56_1158baa71896" name="GluCER" compartment="mw392b999e_937a_45bf_b7ab_920061df5aaa" initialAmount="0.001739004420423"/>
      <species id="mwc242c136_79f4_41a6_9346_96a99474fb18" name="FAPP2" compartment="mw392b999e_937a_45bf_b7ab_920061df5aaa" initialAmount="0"/>
      <species id="mw485d925b_78dc_45ca_9ec8_4c4acc92015b" name="LacCer" compartment="mw392b999e_937a_45bf_b7ab_920061df5aaa" initialAmount="0.001739004420423"/>
      <species id="mw19e6ec0d_a8a4_4170_8f3e_bf9ae061b435" name="LacCerS" compartment="mw392b999e_937a_45bf_b7ab_920061df5aaa" initialAmount="0"/>
      <species id="mw2277498a_f1ba_42df_bbf0_5d25202cbc98" name="*Series of enzymes" compartment="mw392b999e_937a_45bf_b7ab_920061df5aaa" initialAmount="0"/>
      <species id="mw8ebd1213_0064_4f3d_9d11_364a3de2ac38" name="nSMase2" compartment="mw392b999e_937a_45bf_b7ab_920061df5aaa" initialAmount="0"/>
      <species id="mw6b7b055b_e6b7_437b_8e50_e84b73b3fc68" name="SMS1" compartment="mw392b999e_937a_45bf_b7ab_920061df5aaa" initialAmount="0"/>
      <species id="mw3587097e_5988_4028_bac6_b2cd4bd5d18c" name="AlkCDase2-3" compartment="mw392b999e_937a_45bf_b7ab_920061df5aaa" initialAmount="0"/>
      <species id="mw4ee632b3_cdb2_4aa9_aa1a_078a9f108f82" name="S1P" compartment="mw392b999e_937a_45bf_b7ab_920061df5aaa" initialAmount="0.000661079902922811"/>
      <species id="mw83e12b1f_26d0_482c_a486_35a0d85c7ee5" name="SK1" compartment="mw392b999e_937a_45bf_b7ab_920061df5aaa" initialAmount="0"/>
      <species id="mw028e3c10_1bfb_4954_9a5b_a34a4796e31d" name="C1P" compartment="mw392b999e_937a_45bf_b7ab_920061df5aaa" initialAmount="0.001532848348695"/>
      <species id="mw36f87397_2396_42d7_91de_466d89a6bb59" name="PAP2a-b" compartment="mw392b999e_937a_45bf_b7ab_920061df5aaa" initialAmount="0"/>
      <species id="mw0ecfe00c_04a1_4a82_aa9c_195c50ed44fb" name="CERK" compartment="mw392b999e_937a_45bf_b7ab_920061df5aaa" initialAmount="0"/>
      <species id="mw701b690b_4208_4eab_8def_96b1b898f537" name="PAP 2a-b" compartment="mw392b999e_937a_45bf_b7ab_920061df5aaa" initialAmount="0"/>
      <species id="mw200bd026_b8ba_4da9_bda3_879ffb622f3a" name="GSL_hom" compartment="mw392b999e_937a_45bf_b7ab_920061df5aaa" initialAmount="0.001834778221485"/>
      <species id="mw24f6d709_f90f_4cb4_83e5_728976e7444b" name="LacCer_hom" compartment="mw392b999e_937a_45bf_b7ab_920061df5aaa" initialAmount="0.001739004420423"/>
      <species id="mwc094d2c5_1879_4801_89e3_8309341d3db0" name="GluCER_hom" compartment="mw392b999e_937a_45bf_b7ab_920061df5aaa" initialAmount="0.001739004420423"/>
      <species id="mwd4ba1d75_4954_4c5d_a47d_5041b3c1f911" name="S1P_hom" compartment="mw392b999e_937a_45bf_b7ab_920061df5aaa" initialAmount="0.000661079902922811"/>
      <species id="mwe0ad6e16_e684_4276_8d8c_2f9da35657fc" name="SPH_hom" compartment="mw392b999e_937a_45bf_b7ab_920061df5aaa" initialAmount="0.001942664660314"/>
      <species id="mwe968c284_aac0_4f04_ace8_db212e4d201c" name="CER_hom" compartment="mw392b999e_937a_45bf_b7ab_920061df5aaa" initialAmount="0.001785244006984"/>
      <species id="mwbe681b55_19bb_4b74_9b38_2de7cd2896b5" name="SM_hom" compartment="mw392b999e_937a_45bf_b7ab_920061df5aaa" initialAmount="0.123392377529091"/>
      <species id="mw2ce69da0_9c76_497e_af91_d607ca69df76" name="C1P_hom" compartment="mw392b999e_937a_45bf_b7ab_920061df5aaa" initialAmount="0.001532848348695"/>
      <species id="mw1e1a19f5_a4c7_4d5d_8834_673530ccaeac" name="CER" compartment="mw3ec86756_79ca_4d56_a3e7_c170e5b985bd" initialAmount="0.001523737041767"/>
      <species id="mwf24cd145_7908_4273_8f9c_d3d88cbab5d2" name="GluCER" compartment="mw3ec86756_79ca_4d56_a3e7_c170e5b985bd" initialAmount="0.00366955644277"/>
      <species id="mw5bd7f9f2_cf2e_48f7_a9a3_d78b4b6c94be" name="GCS" compartment="mw3ec86756_79ca_4d56_a3e7_c170e5b985bd" initialAmount="0"/>
      <species id="mw76ebbe5b_ceb5_4ef2_911e_d3b4c0f7e5cc" name="GluCER_hom" compartment="mw3ec86756_79ca_4d56_a3e7_c170e5b985bd" initialAmount="0.00366955644277"/>
      <species id="mwe4ac9383_2907_4a62_b727_63d8b4ed4695" name="CER_hom" compartment="mw3ec86756_79ca_4d56_a3e7_c170e5b985bd" initialAmount="0.001523737041767"/>
      <species id="mw7513ae88_74be_4435_9ac1_9de88be58802" name="CER" compartment="mw1b2e3cf0_c6e8_461a_8e37_7411cb1ddb12" initialAmount="0.004394350894114"/>
      <species id="mwea43cc3e_9434_49f1_8ce1_305166cc4b85" name="SPH" compartment="mw1b2e3cf0_c6e8_461a_8e37_7411cb1ddb12" initialAmount="0.003187268346043"/>
      <species id="mw7f5854f4_8563_41c0_9d65_add11ff42f60" name="CerS" compartment="mw1b2e3cf0_c6e8_461a_8e37_7411cb1ddb12" initialAmount="0"/>
      <species id="mwea248faa_c27f_4ac0_80e9_a52a32d03c70" name="ACDase" compartment="mw1b2e3cf0_c6e8_461a_8e37_7411cb1ddb12" initialAmount="0"/>
      <species id="mw23aa2911_9190_467e_b608_a2ffffbc1477" name="S1P" compartment="mw1b2e3cf0_c6e8_461a_8e37_7411cb1ddb12" initialAmount="0.000955046442946582"/>
      <species id="mw9537438a_ee7f_4f89_8e1f_36d3e2c4d04b" name="SPP1" compartment="mw1b2e3cf0_c6e8_461a_8e37_7411cb1ddb12" initialAmount="0"/>
      <species id="mwb420c1e0_1e97_4a49_a61c_5ed31118e29c" name="SK2" compartment="mw1b2e3cf0_c6e8_461a_8e37_7411cb1ddb12" initialAmount="0"/>
      <species id="mwb30c6ba4_b60e_414e_9cc3_728626d79ed1" name="S1P_hom" compartment="mw1b2e3cf0_c6e8_461a_8e37_7411cb1ddb12" initialAmount="0.000955046442946582"/>
      <species id="mwff2516b8_b86a_4065_8f43_5a21f54b6b40" name="SPH_hom" compartment="mw1b2e3cf0_c6e8_461a_8e37_7411cb1ddb12" initialAmount="0.003187268346043"/>
      <species id="mw0d249312_661a_4f63_9b09_402fcc937e9b" name="CER_hom" compartment="mw1b2e3cf0_c6e8_461a_8e37_7411cb1ddb12" initialAmount="0.004394350894114"/>
      <species id="mw12c5a925_c16c_43ac_a4b1_25b4a604a05f" name="SM" compartment="mw9bb0a528_ec4a_47c5_b92a_fc1079f4ad7a" initialAmount="0.012060569858867"/>
      <species id="mw72818eeb_78e1_4455_a16c_07b8afbd7a35" name="CER" compartment="mw9bb0a528_ec4a_47c5_b92a_fc1079f4ad7a" initialAmount="0.001994429186101"/>
      <species id="mw833f13b6_edda_4c7b_b535_9cee083c95bb" name="S1P" compartment="mw9bb0a528_ec4a_47c5_b92a_fc1079f4ad7a" initialAmount="0.001138912589901"/>
      <species id="mwbf3867d9_7a60_4482_ac78_d73e223a2058" name="SPH" compartment="mw9bb0a528_ec4a_47c5_b92a_fc1079f4ad7a" initialAmount="0.004063989185278"/>
      <species id="mwa5336f95_0fda_4712_afb6_bd67ef18a0f3" name="nSMase" compartment="mw9bb0a528_ec4a_47c5_b92a_fc1079f4ad7a" initialAmount="0"/>
      <species id="mw333d7562_2a52_49b9_9004_5a605511b2fa" name="SMS" compartment="mw9bb0a528_ec4a_47c5_b92a_fc1079f4ad7a" initialAmount="0"/>
      <species id="mw2f8b5b88_dc1d_42c4_94b1_33be37c65692" name="PAP2a" compartment="mw9bb0a528_ec4a_47c5_b92a_fc1079f4ad7a" initialAmount="0"/>
      <species id="mwf7b40c5b_6afb_488e_9e02_3b77f39ff4e6" name="NCDase" compartment="mw9bb0a528_ec4a_47c5_b92a_fc1079f4ad7a" initialAmount="0"/>
      <species id="mw028ee4d3_8e9c_43c8_bfeb_a15f45f3000f" name="SK2" compartment="mw9bb0a528_ec4a_47c5_b92a_fc1079f4ad7a" initialAmount="0"/>
      <species id="mw5060f3b5_ed5e_4007_8e76_d09ced1ac6b5" name="S1P_hom" compartment="mw9bb0a528_ec4a_47c5_b92a_fc1079f4ad7a" initialAmount="0.001138912589901"/>
      <species id="mw2a325741_e295_4244_a4bc_29dd68dbffb9" name="SPH_hom" compartment="mw9bb0a528_ec4a_47c5_b92a_fc1079f4ad7a" initialAmount="0.004063989185278"/>
      <species id="mw180d6b7a_96b9_44cb_8cc6_3b5d700b5c49" name="CER_hom" compartment="mw9bb0a528_ec4a_47c5_b92a_fc1079f4ad7a" initialAmount="0.001994429186101"/>
      <species id="mw049668d4_e487_48bb_8c92_bc0d4f3a31cd" name="SM_hom" compartment="mw9bb0a528_ec4a_47c5_b92a_fc1079f4ad7a" initialAmount="0.012060569858867"/>
      <species id="mwed7fdfde_1e56_4c29_a60a_f96c9442ff30" name="CERT" compartment="mw044aec3f_0a2e_4eb7_9026_67e82c943b17" initialAmount="0"/>
      <species id="mwb1a76afb_c926_4c12_8aaa_09255f7ac4a6" name="SPH" compartment="mw044aec3f_0a2e_4eb7_9026_67e82c943b17" initialAmount="0.001161431440062"/>
      <species id="mwa3649222_3edb_4020_80b9_0a954a640391" name="S1P" compartment="mw044aec3f_0a2e_4eb7_9026_67e82c943b17" initialAmount="0.000327503224226248"/>
      <species id="mw5c35f7a1_19ce_43d9_85ff_e6efdbff3566" name="SK2" compartment="mw044aec3f_0a2e_4eb7_9026_67e82c943b17" initialAmount="0"/>
      <species id="mwbf3b1528_c498_4a00_9ce1_d15fcbb8906e" name="SPH_hom" compartment="mw044aec3f_0a2e_4eb7_9026_67e82c943b17" initialAmount="0.001161431440062"/>
      <species id="mwfc51cdb2_3427_4e95_8c74_a87f1eece547" name="S1P_hom" compartment="mw044aec3f_0a2e_4eb7_9026_67e82c943b17" initialAmount="0.000327503224226248"/>
      <species id="mw88a6ffdf_f3d8_4ec1_bb23_db8aa67be1ba" name="S1P" compartment="mwc9c8adc9_172c_4ff4_b85d_8d2ee14aad01" initialAmount="0.000513074280405738"/>
      <species id="mwe04eab79_a075_4d41_88ce_1d73b15ac0cc" name="CER" compartment="mwc9c8adc9_172c_4ff4_b85d_8d2ee14aad01" initialAmount="0.002407638039725"/>
      <species id="mw832f8c85_6b5a_4dd3_a209_7776e4abad6b" name="SPH" compartment="mwc9c8adc9_172c_4ff4_b85d_8d2ee14aad01" initialAmount="0.001758155788891"/>
      <species id="mw4508d364_2c42_46f5_b988_d406e8fb41bf" name="SM" compartment="mwc9c8adc9_172c_4ff4_b85d_8d2ee14aad01" initialAmount="0.628657578140025"/>
      <species id="mwd106e738_2956_4f56_88ed_94da0934fdfe" name="SK1-2" compartment="mwc9c8adc9_172c_4ff4_b85d_8d2ee14aad01" initialAmount="0"/>
      <species id="mw9a0e94a4_003a_460f_a6aa_943a1504d033" name="NCDase" compartment="mwc9c8adc9_172c_4ff4_b85d_8d2ee14aad01" initialAmount="0"/>
      <species id="mw169d51a1_dc2a_4fa7_9589_bc717d58bb0d" name="aSMase" compartment="mwc9c8adc9_172c_4ff4_b85d_8d2ee14aad01" initialAmount="0"/>
      <species id="mw2ed5b05a_472b_4530_84ba_2e5fc076fd6b" name="GSL" compartment="mwc9c8adc9_172c_4ff4_b85d_8d2ee14aad01" initialAmount="0.012231854809901"/>
      <species id="mwf7e39dc5_787f_4c4b_8b9d_ba7d348484d6" name="C1P" compartment="mwc9c8adc9_172c_4ff4_b85d_8d2ee14aad01" initialAmount="0.002468124263329"/>
      <species id="mwb190f53c_9081_4ea6_8b36_917969da7bc5" name="CERK" compartment="mwc9c8adc9_172c_4ff4_b85d_8d2ee14aad01" initialAmount="0"/>
      <species id="mwb17ba553_769a_4f43_9637_b0adbb0922d2" name="PAP2a-b-c" compartment="mwc9c8adc9_172c_4ff4_b85d_8d2ee14aad01" initialAmount="0"/>
      <species id="mw68341e5b_287d_4cea_a1e1_90f1c665bcc6" name="PAP 2a-b-c" compartment="mwc9c8adc9_172c_4ff4_b85d_8d2ee14aad01" initialAmount="0"/>
      <species id="mw0124725e_e851_4979_9459_3401631c05be" name="SM_hom" compartment="mwc9c8adc9_172c_4ff4_b85d_8d2ee14aad01" initialAmount="0.628657578140025"/>
      <species id="mw632030c8_9c0a_4c30_a1f5_74a0397ec3a6" name="C1P_hom" compartment="mwc9c8adc9_172c_4ff4_b85d_8d2ee14aad01" initialAmount="0.002468124263329"/>
      <species id="mw2e77fbf3_fd8d_4d47_8c84_d631c8034e90" name="CER_hom" compartment="mwc9c8adc9_172c_4ff4_b85d_8d2ee14aad01" initialAmount="0.002407638039725"/>
      <species id="mwbe82dea9_a768_4b41_b0d4_38143b02c7c9" name="SPH_hom" compartment="mwc9c8adc9_172c_4ff4_b85d_8d2ee14aad01" initialAmount="0.001758155788891"/>
      <species id="mwf78fa4b9_9daf_4180_a2e8_524cc80e390b" name="S1P_hom" compartment="mwc9c8adc9_172c_4ff4_b85d_8d2ee14aad01" initialAmount="0.000513074280405738"/>
      <species id="mwd5f84c08_2d56_4871_b1b7_08781c1d7a33" name="GSL_hom" compartment="mwc9c8adc9_172c_4ff4_b85d_8d2ee14aad01" initialAmount="0.012231854809901"/>
    </listOfSpecies>
    <listOfReactions>
      <reaction id="mw23901ef0_3e7e_4015_b579_3f99a8eda759" name="reaction_27" reversible="false" fast="false">
        <listOfReactants>
          <speciesReference species="mw832f8c85_6b5a_4dd3_a209_7776e4abad6b"/>
          <speciesReference species="mwd106e738_2956_4f56_88ed_94da0934fdfe"/>
        </listOfReactants>
        <listOfProducts>
          <speciesReference species="mw88a6ffdf_f3d8_4ec1_bb23_db8aa67be1ba"/>
          <speciesReference species="mwd106e738_2956_4f56_88ed_94da0934fdfe"/>
        </listOfProducts>
        <kineticLaw>
          <math xmlns="http://www.w3.org/1998/Math/MathML">
            <apply>
              <divide/>
              <apply>
                <times/>
                <ci> mwa942edbf_ae2a_40cd_af90_00eda0997bdb </ci>
                <ci> mw832f8c85_6b5a_4dd3_a209_7776e4abad6b </ci>
              </apply>
              <apply>
                <plus/>
                <ci> mwf3c1c86c_c294_4422_9dfc_06e645cde4cb </ci>
                <ci> mw832f8c85_6b5a_4dd3_a209_7776e4abad6b </ci>
              </apply>
            </apply>
          </math>
          <listOfParameters>
            <parameter id="mwa942edbf_ae2a_40cd_af90_00eda0997bdb" name="Vm27" value="0.055"/>
            <parameter id="mwf3c1c86c_c294_4422_9dfc_06e645cde4cb" name="Km27" value="0.034"/>
          </listOfParameters>
        </kineticLaw>
      </reaction>
      <reaction id="mw011558ea_f850_4844_9070_9decc7ff1644" name="reaction_26" reversible="false" fast="false">
        <listOfReactants>
          <speciesReference species="mwe04eab79_a075_4d41_88ce_1d73b15ac0cc"/>
          <speciesReference species="mw9a0e94a4_003a_460f_a6aa_943a1504d033"/>
        </listOfReactants>
        <listOfProducts>
          <speciesReference species="mw832f8c85_6b5a_4dd3_a209_7776e4abad6b"/>
          <speciesReference species="mw9a0e94a4_003a_460f_a6aa_943a1504d033"/>
        </listOfProducts>
        <kineticLaw>
          <math xmlns="http://www.w3.org/1998/Math/MathML">
            <apply>
              <divide/>
              <apply>
                <times/>
                <ci> mw34e0c5e0_2935_424c_85c3_594412c27012 </ci>
                <ci> mwe04eab79_a075_4d41_88ce_1d73b15ac0cc </ci>
              </apply>
              <apply>
                <plus/>
                <ci> mwa6dd5f62_ade4_45c0_9366_16f9ec0bdfe5 </ci>
                <ci> mwe04eab79_a075_4d41_88ce_1d73b15ac0cc </ci>
              </apply>
            </apply>
          </math>
          <listOfParameters>
            <parameter id="mw34e0c5e0_2935_424c_85c3_594412c27012" name="Vm26" value="0.08"/>
            <parameter id="mwa6dd5f62_ade4_45c0_9366_16f9ec0bdfe5" name="Km26" value="0.0601"/>
          </listOfParameters>
        </kineticLaw>
      </reaction>
      <reaction id="mw1a34a33b_ed40_49d9_9edb_175915c2f758" name="reaction_25" reversible="false" fast="false">
        <listOfReactants>
          <speciesReference species="mw4508d364_2c42_46f5_b988_d406e8fb41bf"/>
          <speciesReference species="mw169d51a1_dc2a_4fa7_9589_bc717d58bb0d"/>
        </listOfReactants>
        <listOfProducts>
          <speciesReference species="mwe04eab79_a075_4d41_88ce_1d73b15ac0cc"/>
          <speciesReference species="mw169d51a1_dc2a_4fa7_9589_bc717d58bb0d"/>
        </listOfProducts>
        <kineticLaw>
          <math xmlns="http://www.w3.org/1998/Math/MathML">
            <apply>
              <divide/>
              <apply>
                <times/>
                <ci> mw3009a5d0_e476_40a8_81d4_310fd6342c40 </ci>
                <ci> mw4508d364_2c42_46f5_b988_d406e8fb41bf </ci>
              </apply>
              <apply>
                <plus/>
                <ci> mwcbf0dac0_7803_46ae_9737_31f8de4cf6b2 </ci>
                <ci> mw4508d364_2c42_46f5_b988_d406e8fb41bf </ci>
              </apply>
            </apply>
          </math>
          <listOfParameters>
            <parameter id="mw3009a5d0_e476_40a8_81d4_310fd6342c40" name="Vm25" value="0.002"/>
            <parameter id="mwcbf0dac0_7803_46ae_9737_31f8de4cf6b2" name="Km25" value="0.0455"/>
          </listOfParameters>
        </kineticLaw>
      </reaction>
      <reaction id="mw5ea798de_ce43_44f5_9f50_060ebdd3957f" name="reaction_30" reversible="false" fast="false">
        <listOfReactants>
          <speciesReference species="mwb5aadc58_c4c9_472c_88ea_89f1cf64b277"/>
          <speciesReference species="mw992ef179_e58c_4129_9db3_de3ad4fdee9c"/>
        </listOfReactants>
        <listOfProducts>
          <speciesReference species="mw6e1130da_e117_4c94_b751_d7948afdb549"/>
          <speciesReference species="mw992ef179_e58c_4129_9db3_de3ad4fdee9c"/>
        </listOfProducts>
        <kineticLaw>
          <math xmlns="http://www.w3.org/1998/Math/MathML">
            <apply>
              <divide/>
              <apply>
                <times/>
                <ci> mw0ba4241c_7098_4654_98e9_f052cc8b72f5 </ci>
                <ci> mwb5aadc58_c4c9_472c_88ea_89f1cf64b277 </ci>
              </apply>
              <apply>
                <plus/>
                <ci> mwf7001bc4_d715_4ec8_9b59_67d7d76aebe3 </ci>
                <ci> mwb5aadc58_c4c9_472c_88ea_89f1cf64b277 </ci>
              </apply>
            </apply>
          </math>
          <listOfParameters>
            <parameter id="mw0ba4241c_7098_4654_98e9_f052cc8b72f5" name="Vm30" value="0.0015"/>
            <parameter id="mwf7001bc4_d715_4ec8_9b59_67d7d76aebe3" name="Km30" value="0.00506"/>
          </listOfParameters>
        </kineticLaw>
      </reaction>
      <reaction id="mw0a2cdede_4966_4b7a_869d_1aa5349ed482" name="reaction_29" reversible="false" fast="false">
        <listOfReactants>
          <speciesReference species="mwa89c94a5_5164_4f7f_a892_82db11503f01"/>
          <speciesReference species="mw4278ba27_6e64_46a4_b57c_aa27f13d0bfd"/>
        </listOfReactants>
        <listOfProducts>
          <speciesReference species="mwb5aadc58_c4c9_472c_88ea_89f1cf64b277"/>
          <speciesReference species="mw4278ba27_6e64_46a4_b57c_aa27f13d0bfd"/>
        </listOfProducts>
        <kineticLaw>
          <math xmlns="http://www.w3.org/1998/Math/MathML">
            <apply>
              <divide/>
              <apply>
                <times/>
                <ci> mwc64be988_e24d_4da3_a7b8_54a407764ef7 </ci>
                <ci> mwa89c94a5_5164_4f7f_a892_82db11503f01 </ci>
              </apply>
              <apply>
                <plus/>
                <ci> mw2755a2b1_3583_4afa_9e95_89f8105b6f51 </ci>
                <ci> mwa89c94a5_5164_4f7f_a892_82db11503f01 </ci>
              </apply>
            </apply>
          </math>
          <listOfParameters>
            <parameter id="mwc64be988_e24d_4da3_a7b8_54a407764ef7" name="Vm29" value="0.02"/>
            <parameter id="mw2755a2b1_3583_4afa_9e95_89f8105b6f51" name="Km29" value="0.0601"/>
          </listOfParameters>
        </kineticLaw>
      </reaction>
      <reaction id="mw365bf4bf_3d4f_424b_be81_ed98e765ccd2" name="reaction_28" reversible="false" fast="false">
        <listOfReactants>
          <speciesReference species="mw6bf2a3ce_13b2_42dc_a42e_264730da9650"/>
          <speciesReference species="mw2ca2c87b_451e_406a_b796_b86b55b56fe7"/>
        </listOfReactants>
        <listOfProducts>
          <speciesReference species="mwa89c94a5_5164_4f7f_a892_82db11503f01"/>
          <speciesReference species="mw2ca2c87b_451e_406a_b796_b86b55b56fe7"/>
        </listOfProducts>
        <kineticLaw>
          <math xmlns="http://www.w3.org/1998/Math/MathML">
            <apply>
              <divide/>
              <apply>
                <times/>
                <ci> mw6186a2d0_28e1_4d6f_9b01_0d2557e2e976 </ci>
                <ci> mw6bf2a3ce_13b2_42dc_a42e_264730da9650 </ci>
              </apply>
              <apply>
                <plus/>
                <ci> mwa5117fb9_f7f9_4681_8188_8726345ea06b </ci>
                <ci> mw6bf2a3ce_13b2_42dc_a42e_264730da9650 </ci>
              </apply>
            </apply>
          </math>
          <listOfParameters>
            <parameter id="mw6186a2d0_28e1_4d6f_9b01_0d2557e2e976" name="Vm28" value="0.0025"/>
            <parameter id="mwa5117fb9_f7f9_4681_8188_8726345ea06b" name="Km28" value="0.148"/>
          </listOfParameters>
        </kineticLaw>
      </reaction>
      <reaction id="mw25051d8d_af03_4cd5_9743_d12210f88910" name="reaction_45" reversible="false" fast="false">
        <listOfReactants>
          <speciesReference species="mw751ea21e_9948_47e2_9603_cb8759824db2"/>
        </listOfReactants>
        <listOfProducts>
          <speciesReference species="mw2ed5b05a_472b_4530_84ba_2e5fc076fd6b"/>
        </listOfProducts>
        <kineticLaw>
          <math xmlns="http://www.w3.org/1998/Math/MathML">
            <apply>
              <times/>
              <ci> mw57638ddf_e7b6_41b7_84ca_e7b9205304d0 </ci>
              <ci> mw751ea21e_9948_47e2_9603_cb8759824db2 </ci>
            </apply>
          </math>
          <listOfParameters>
            <parameter id="mw57638ddf_e7b6_41b7_84ca_e7b9205304d0" name="k45" value="0.2"/>
          </listOfParameters>
        </kineticLaw>
      </reaction>
      <reaction id="mw9a6e0001_b4ac_4bc9_a378_3f3d8014d17c" name="reaction_46" reversible="false" fast="false">
        <listOfReactants>
          <speciesReference species="mw2ed5b05a_472b_4530_84ba_2e5fc076fd6b"/>
        </listOfReactants>
        <listOfProducts>
          <speciesReference species="mw0e3e22dc_0e7f_42ff_8c24_334ecdb72580"/>
        </listOfProducts>
        <kineticLaw>
          <math xmlns="http://www.w3.org/1998/Math/MathML">
            <apply>
              <times/>
              <ci> mwfa6f091b_bba2_459d_85ec_69e1a2cfef95 </ci>
              <ci> mw2ed5b05a_472b_4530_84ba_2e5fc076fd6b </ci>
            </apply>
          </math>
          <listOfParameters>
            <parameter id="mwfa6f091b_bba2_459d_85ec_69e1a2cfef95" name="k46" value="0.03"/>
          </listOfParameters>
        </kineticLaw>
      </reaction>
      <reaction id="mw131d9704_f347_474f_8cf5_2e1d465da862" name="reaction_48" reversible="false" fast="false">
        <listOfReactants>
          <speciesReference species="mw4508d364_2c42_46f5_b988_d406e8fb41bf"/>
        </listOfReactants>
        <listOfProducts>
          <speciesReference species="mw1f43c7a9_0ad3_41a7_920e_eaf7100224ae"/>
        </listOfProducts>
        <kineticLaw>
          <math xmlns="http://www.w3.org/1998/Math/MathML">
            <apply>
              <times/>
              <ci> mw9e2aedd4_f4fb_435c_aa86_0e5a1b36086a </ci>
              <ci> mw4508d364_2c42_46f5_b988_d406e8fb41bf </ci>
            </apply>
          </math>
          <listOfParameters>
            <parameter id="mw9e2aedd4_f4fb_435c_aa86_0e5a1b36086a" name="k48" value="0.011"/>
          </listOfParameters>
        </kineticLaw>
      </reaction>
      <reaction id="mw1a1d213f_2604_4781_8195_fa163b4425e9" name="reaction_49" reversible="false" fast="false">
        <listOfReactants>
          <speciesReference species="mw1f43c7a9_0ad3_41a7_920e_eaf7100224ae"/>
          <speciesReference species="mwa1f83caa_9e47_4bfd_a3bc_77062b409c03"/>
          <speciesReference species="mw028e3c10_1bfb_4954_9a5b_a34a4796e31d"/>
          <speciesReference species="mwa3649222_3edb_4020_80b9_0a954a640391"/>
        </listOfReactants>
        <listOfProducts>
          <speciesReference species="mw459d5a98_ede2_4a2a_aa20_625ef5dea8c9"/>
          <speciesReference species="mwa1f83caa_9e47_4bfd_a3bc_77062b409c03"/>
          <speciesReference species="mw028e3c10_1bfb_4954_9a5b_a34a4796e31d"/>
          <speciesReference species="mwa3649222_3edb_4020_80b9_0a954a640391"/>
        </listOfProducts>
        <kineticLaw>
          <math xmlns="http://www.w3.org/1998/Math/MathML">
            <apply>
              <divide/>
              <apply>
                <times/>
                <ci> mw44fb29c1_2a43_457f_8322_493f64d6f6e8 </ci>
                <ci> mw1f43c7a9_0ad3_41a7_920e_eaf7100224ae </ci>
              </apply>
              <apply>
                <times/>
                <apply>
                  <plus/>
                  <ci> mw930e66ec_81f1_4966_8c19_8b5ad5a2bd41 </ci>
                  <ci> mw1f43c7a9_0ad3_41a7_920e_eaf7100224ae </ci>
                </apply>
                <apply>
                  <plus/>
                  <cn type="integer"> 1 </cn>
                  <apply>
                    <divide/>
                    <ci> mw028e3c10_1bfb_4954_9a5b_a34a4796e31d </ci>
                    <ci> mw8ae2b082_58e7_4702_ace0_5d81c5c65984 </ci>
                  </apply>
                </apply>
                <apply>
                  <plus/>
                  <cn type="integer"> 1 </cn>
                  <apply>
                    <divide/>
                    <ci> mwa3649222_3edb_4020_80b9_0a954a640391 </ci>
                    <ci> mw5519e857_d32a_466d_9b67_1f405d8a2a74 </ci>
                  </apply>
                </apply>
              </apply>
            </apply>
          </math>
          <listOfParameters>
            <parameter id="mw44fb29c1_2a43_457f_8322_493f64d6f6e8" name="Vm49" value="0.01"/>
            <parameter id="mw930e66ec_81f1_4966_8c19_8b5ad5a2bd41" name="Km49" value="0.0455"/>
            <parameter id="mw5519e857_d32a_466d_9b67_1f405d8a2a74" name="Kis1p" value="2"/>
            <parameter id="mw8ae2b082_58e7_4702_ace0_5d81c5c65984" name="Kic1p" value="2"/>
          </listOfParameters>
        </kineticLaw>
      </reaction>
      <reaction id="mwc76a0342_1e7c_4367_8c87_ba92c4af6a67" name="reaction_47" reversible="false" fast="false">
        <listOfReactants>
          <speciesReference species="mw0e3e22dc_0e7f_42ff_8c24_334ecdb72580"/>
          <speciesReference species="mwd0492e17_854a_4290_a561_46f7d3f88bba"/>
        </listOfReactants>
        <listOfProducts>
          <speciesReference species="mw459d5a98_ede2_4a2a_aa20_625ef5dea8c9"/>
          <speciesReference species="mwd0492e17_854a_4290_a561_46f7d3f88bba"/>
        </listOfProducts>
        <kineticLaw>
          <math xmlns="http://www.w3.org/1998/Math/MathML">
            <apply>
              <divide/>
              <apply>
                <times/>
                <ci> mwffadf7ad_2f95_41b7_9ad3_b6bd62567a57 </ci>
                <ci> mw0e3e22dc_0e7f_42ff_8c24_334ecdb72580 </ci>
              </apply>
              <apply>
                <plus/>
                <ci> mw908b26b7_1915_4a58_bbf6_fb741fad0287 </ci>
                <ci> mw0e3e22dc_0e7f_42ff_8c24_334ecdb72580 </ci>
              </apply>
            </apply>
          </math>
          <listOfParameters>
            <parameter id="mwffadf7ad_2f95_41b7_9ad3_b6bd62567a57" name="Vm47" value="0.0061"/>
            <parameter id="mw908b26b7_1915_4a58_bbf6_fb741fad0287" name="Km47" value="0.019"/>
          </listOfParameters>
        </kineticLaw>
      </reaction>
      <reaction id="mwb569949c_0501_4159_b16d_91e7fdcf47a6" name="reaction_50" reversible="false" fast="false">
        <listOfReactants>
          <speciesReference species="mw459d5a98_ede2_4a2a_aa20_625ef5dea8c9"/>
          <speciesReference species="mwde296731_1ada_49db_95ea_64b066d3299f"/>
        </listOfReactants>
        <listOfProducts>
          <speciesReference species="mw81d40257_d3a7_44d6_bd68_e1e2c478a0fe"/>
          <speciesReference species="mwde296731_1ada_49db_95ea_64b066d3299f"/>
        </listOfProducts>
        <kineticLaw>
          <math xmlns="http://www.w3.org/1998/Math/MathML">
            <apply>
              <divide/>
              <apply>
                <times/>
                <ci> mw6aad9bfd_2ac9_4708_9d02_cf4c7cc3c196 </ci>
                <ci> mw459d5a98_ede2_4a2a_aa20_625ef5dea8c9 </ci>
              </apply>
              <apply>
                <plus/>
                <ci> mw6a6f1e3a_63db_46ed_90ae_17b6d4ccff7c </ci>
                <ci> mw459d5a98_ede2_4a2a_aa20_625ef5dea8c9 </ci>
              </apply>
            </apply>
          </math>
          <listOfParameters>
            <parameter id="mw6aad9bfd_2ac9_4708_9d02_cf4c7cc3c196" name="Vm50" value="0.067"/>
            <parameter id="mw6a6f1e3a_63db_46ed_90ae_17b6d4ccff7c" name="Km50" value="0.149"/>
          </listOfParameters>
        </kineticLaw>
      </reaction>
      <reaction id="mw14154569_cc50_4af5_9a4e_f6a21554fc47" name="reaction_42" reversible="false" fast="false">
        <listOfReactants>
          <speciesReference species="mwc242c136_79f4_41a6_9346_96a99474fb18"/>
          <speciesReference species="mwf24cd145_7908_4273_8f9c_d3d88cbab5d2"/>
        </listOfReactants>
        <listOfProducts>
          <speciesReference species="mwc6d86876_cb6d_48a3_8a56_1158baa71896"/>
          <speciesReference species="mwc242c136_79f4_41a6_9346_96a99474fb18"/>
        </listOfProducts>
        <kineticLaw>
          <math xmlns="http://www.w3.org/1998/Math/MathML">
            <apply>
              <times/>
              <ci> mw00dcb4c8_6cc0_4142_a1f1_f29ede7c629f </ci>
              <ci> mwf24cd145_7908_4273_8f9c_d3d88cbab5d2 </ci>
            </apply>
          </math>
          <listOfParameters>
            <parameter id="mw00dcb4c8_6cc0_4142_a1f1_f29ede7c629f" name="k42" value="0.1"/>
          </listOfParameters>
        </kineticLaw>
      </reaction>
      <reaction id="mw43517cb2_8c9f_4cdb_b262_e5d22a74f500" name="reaction_43" reversible="false" fast="false">
        <listOfReactants>
          <speciesReference species="mwc6d86876_cb6d_48a3_8a56_1158baa71896"/>
          <speciesReference species="mw19e6ec0d_a8a4_4170_8f3e_bf9ae061b435"/>
        </listOfReactants>
        <listOfProducts>
          <speciesReference species="mw485d925b_78dc_45ca_9ec8_4c4acc92015b"/>
          <speciesReference species="mw19e6ec0d_a8a4_4170_8f3e_bf9ae061b435"/>
        </listOfProducts>
        <kineticLaw>
          <math xmlns="http://www.w3.org/1998/Math/MathML">
            <apply>
              <divide/>
              <apply>
                <times/>
                <ci> mw08214b8e_dfd5_4157_9d8a_361edfc3af1e </ci>
                <ci> mwc6d86876_cb6d_48a3_8a56_1158baa71896 </ci>
              </apply>
              <apply>
                <plus/>
                <ci> mw4713586c_56a6_41ab_a294_d2ceca7c229d </ci>
                <ci> mwc6d86876_cb6d_48a3_8a56_1158baa71896 </ci>
              </apply>
            </apply>
          </math>
          <listOfParameters>
            <parameter id="mw08214b8e_dfd5_4157_9d8a_361edfc3af1e" name="Vm43" value="0.001"/>
            <parameter id="mw4713586c_56a6_41ab_a294_d2ceca7c229d" name="Km43" value="0.003"/>
          </listOfParameters>
        </kineticLaw>
      </reaction>
      <reaction id="mwee257ea2_4d11_4c67_9817_f9f02984f636" name="reaction_44" reversible="false" fast="false">
        <listOfReactants>
          <speciesReference species="mw485d925b_78dc_45ca_9ec8_4c4acc92015b"/>
          <speciesReference species="mw2277498a_f1ba_42df_bbf0_5d25202cbc98"/>
        </listOfReactants>
        <listOfProducts>
          <speciesReference species="mw751ea21e_9948_47e2_9603_cb8759824db2"/>
          <speciesReference species="mw2277498a_f1ba_42df_bbf0_5d25202cbc98"/>
        </listOfProducts>
        <kineticLaw>
          <math xmlns="http://www.w3.org/1998/Math/MathML">
            <apply>
              <divide/>
              <apply>
                <times/>
                <ci> mwd0529d68_e709_4ccc_af9b_e6e9ce09acd5 </ci>
                <ci> mw485d925b_78dc_45ca_9ec8_4c4acc92015b </ci>
              </apply>
              <apply>
                <plus/>
                <ci> mwec5f36bb_d132_4ad8_83cd_fca52c3ade9f </ci>
                <ci> mw485d925b_78dc_45ca_9ec8_4c4acc92015b </ci>
              </apply>
            </apply>
          </math>
          <listOfParameters>
            <parameter id="mwd0529d68_e709_4ccc_af9b_e6e9ce09acd5" name="Vm44" value="0.001"/>
            <parameter id="mwec5f36bb_d132_4ad8_83cd_fca52c3ade9f" name="Km44" value="0.003"/>
          </listOfParameters>
        </kineticLaw>
      </reaction>
      <reaction id="mwe79f1d28_5305_407b_885d_2c29f2c766be" name="reaction_56" reversible="false" fast="false">
        <listOfReactants>
          <speciesReference species="mw437ba2ad_ce80_44b0_84f0_b75483260fe1"/>
        </listOfReactants>
        <listOfProducts>
          <speciesReference species="mw4508d364_2c42_46f5_b988_d406e8fb41bf"/>
        </listOfProducts>
        <kineticLaw>
          <math xmlns="http://www.w3.org/1998/Math/MathML">
            <apply>
              <times/>
              <ci> mw486db198_4a79_4ece_95be_0e3c527f909b </ci>
              <ci> mw437ba2ad_ce80_44b0_84f0_b75483260fe1 </ci>
            </apply>
          </math>
          <listOfParameters>
            <parameter id="mw486db198_4a79_4ece_95be_0e3c527f909b" name="k56" value="0.045"/>
          </listOfParameters>
        </kineticLaw>
      </reaction>
      <reaction id="mw441d360e_51e3_4fbd_b7d9_492270e5012d" name="reaction_55" reversible="false" fast="false">
        <listOfReactants>
          <speciesReference species="mwd6d9ee3b_11b2_4d09_848e_78e363099df5"/>
          <speciesReference species="mw6b7b055b_e6b7_437b_8e50_e84b73b3fc68"/>
        </listOfReactants>
        <listOfProducts>
          <speciesReference species="mw437ba2ad_ce80_44b0_84f0_b75483260fe1"/>
          <speciesReference species="mw6b7b055b_e6b7_437b_8e50_e84b73b3fc68"/>
        </listOfProducts>
        <kineticLaw>
          <math xmlns="http://www.w3.org/1998/Math/MathML">
            <apply>
              <divide/>
              <apply>
                <times/>
                <ci> mw5633ed7c_e2d3_4439_9799_ed6276fa5337 </ci>
                <ci> mwd6d9ee3b_11b2_4d09_848e_78e363099df5 </ci>
              </apply>
              <apply>
                <plus/>
                <ci> mw12f1b3b2_b7ef_4994_994c_001150eb4ca7 </ci>
                <ci> mwd6d9ee3b_11b2_4d09_848e_78e363099df5 </ci>
              </apply>
            </apply>
          </math>
          <listOfParameters>
            <parameter id="mw5633ed7c_e2d3_4439_9799_ed6276fa5337" name="Vm55" value="0.3"/>
            <parameter id="mw12f1b3b2_b7ef_4994_994c_001150eb4ca7" name="Km55" value="0.02"/>
          </listOfParameters>
        </kineticLaw>
      </reaction>
      <reaction id="mw69863cff_c51e_4833_8cf7_2763c5851c65" name="reaction_57" reversible="false" fast="false">
        <listOfReactants>
          <speciesReference species="mw437ba2ad_ce80_44b0_84f0_b75483260fe1"/>
          <speciesReference species="mw8ebd1213_0064_4f3d_9d11_364a3de2ac38"/>
        </listOfReactants>
        <listOfProducts>
          <speciesReference species="mwd6d9ee3b_11b2_4d09_848e_78e363099df5"/>
          <speciesReference species="mw8ebd1213_0064_4f3d_9d11_364a3de2ac38"/>
        </listOfProducts>
        <kineticLaw>
          <math xmlns="http://www.w3.org/1998/Math/MathML">
            <apply>
              <divide/>
              <apply>
                <times/>
                <ci> mw01f0a3d7_f561_4eb7_83db_969713ae2b35 </ci>
                <ci> mw437ba2ad_ce80_44b0_84f0_b75483260fe1 </ci>
              </apply>
              <apply>
                <plus/>
                <ci> mwddb32853_7917_4a90_a2e9_d191882d7add </ci>
                <ci> mw437ba2ad_ce80_44b0_84f0_b75483260fe1 </ci>
              </apply>
            </apply>
          </math>
          <listOfParameters>
            <parameter id="mw01f0a3d7_f561_4eb7_83db_969713ae2b35" name="Vm57" value="0.07"/>
            <parameter id="mwddb32853_7917_4a90_a2e9_d191882d7add" name="Km57" value="0.148"/>
          </listOfParameters>
        </kineticLaw>
      </reaction>
      <reaction id="mwc80bd0e9_8dc3_465b_8734_0cbecb13ea41" name="reaction_58" reversible="false" fast="false">
        <listOfReactants>
          <speciesReference species="mwd6d9ee3b_11b2_4d09_848e_78e363099df5"/>
          <speciesReference species="mw3587097e_5988_4028_bac6_b2cd4bd5d18c"/>
        </listOfReactants>
        <listOfProducts>
          <speciesReference species="mw47b44db6_1337_42cd_a5a5_f82ac7392e8f"/>
          <speciesReference species="mw3587097e_5988_4028_bac6_b2cd4bd5d18c"/>
        </listOfProducts>
        <kineticLaw>
          <math xmlns="http://www.w3.org/1998/Math/MathML">
            <apply>
              <divide/>
              <apply>
                <times/>
                <ci> mw1b566baf_cb4b_4972_af8a_b6fcc94c1d8e </ci>
                <ci> mwd6d9ee3b_11b2_4d09_848e_78e363099df5 </ci>
              </apply>
              <apply>
                <plus/>
                <ci> mwf34df1d7_7d85_4101_b912_331e6a17415c </ci>
                <ci> mwd6d9ee3b_11b2_4d09_848e_78e363099df5 </ci>
              </apply>
            </apply>
          </math>
          <listOfParameters>
            <parameter id="mw1b566baf_cb4b_4972_af8a_b6fcc94c1d8e" name="Vm58" value="0.53"/>
            <parameter id="mwf34df1d7_7d85_4101_b912_331e6a17415c" name="Km58" value="0.081"/>
          </listOfParameters>
        </kineticLaw>
      </reaction>
      <reaction id="mwf48cd7e4_b718_403e_b42e_65e334a19ba7" name="reaction_41" reversible="false" fast="false">
        <listOfReactants>
          <speciesReference species="mw1e1a19f5_a4c7_4d5d_8834_673530ccaeac"/>
          <speciesReference species="mw5bd7f9f2_cf2e_48f7_a9a3_d78b4b6c94be"/>
        </listOfReactants>
        <listOfProducts>
          <speciesReference species="mwf24cd145_7908_4273_8f9c_d3d88cbab5d2"/>
          <speciesReference species="mw5bd7f9f2_cf2e_48f7_a9a3_d78b4b6c94be"/>
        </listOfProducts>
        <kineticLaw>
          <math xmlns="http://www.w3.org/1998/Math/MathML">
            <apply>
              <divide/>
              <apply>
                <times/>
                <ci> mwaaa08fba_cef5_4056_a2eb_7138adcdffcd </ci>
                <ci> mw1e1a19f5_a4c7_4d5d_8834_673530ccaeac </ci>
              </apply>
              <apply>
                <plus/>
                <ci> mw0bf51f22_3f7a_4da6_9be4_a4b4d3d361d4 </ci>
                <ci> mw1e1a19f5_a4c7_4d5d_8834_673530ccaeac </ci>
              </apply>
            </apply>
          </math>
          <listOfParameters>
            <parameter id="mwaaa08fba_cef5_4056_a2eb_7138adcdffcd" name="Vm41" value="0.01"/>
            <parameter id="mw0bf51f22_3f7a_4da6_9be4_a4b4d3d361d4" name="Km41" value="0.04"/>
          </listOfParameters>
        </kineticLaw>
      </reaction>
      <reaction id="mwda74dbbe_c65c_404c_8d70_2de1d38d5c0c" name="reaction_39" reversible="false" fast="false">
        <listOfReactants>
          <speciesReference species="mw433841ae_9c62_4876_a06d_e78940184e08"/>
          <speciesReference species="mwed7fdfde_1e56_4c29_a60a_f96c9442ff30"/>
        </listOfReactants>
        <listOfProducts>
          <speciesReference species="mwed7fdfde_1e56_4c29_a60a_f96c9442ff30"/>
          <speciesReference species="mwd6d9ee3b_11b2_4d09_848e_78e363099df5"/>
        </listOfProducts>
        <kineticLaw>
          <math xmlns="http://www.w3.org/1998/Math/MathML">
            <apply>
              <times/>
              <ci> mw788d9b80_acb7_4750_82ab_c21e0ceb3456 </ci>
              <ci> mw433841ae_9c62_4876_a06d_e78940184e08 </ci>
            </apply>
          </math>
          <listOfParameters>
            <parameter id="mw788d9b80_acb7_4750_82ab_c21e0ceb3456" name="k39" value="1"/>
          </listOfParameters>
        </kineticLaw>
      </reaction>
      <reaction id="mw6e4a2554_81c7_4c23_baef_283c40bcc09f" name="reaction_40" reversible="false" fast="false">
        <listOfReactants>
          <speciesReference species="mw433841ae_9c62_4876_a06d_e78940184e08"/>
        </listOfReactants>
        <listOfProducts>
          <speciesReference species="mw1e1a19f5_a4c7_4d5d_8834_673530ccaeac"/>
        </listOfProducts>
        <kineticLaw>
          <math xmlns="http://www.w3.org/1998/Math/MathML">
            <apply>
              <times/>
              <ci> mw6b6ac010_1ad3_43ff_8510_9210a3e8afde </ci>
              <ci> mw433841ae_9c62_4876_a06d_e78940184e08 </ci>
            </apply>
          </math>
          <listOfParameters>
            <parameter id="mw6b6ac010_1ad3_43ff_8510_9210a3e8afde" name="k40" value="0.02"/>
          </listOfParameters>
        </kineticLaw>
      </reaction>
      <reaction id="mw99a3f67b_4f4d_43b6_a83f_f6a381a493a0" name="reaction_03" reversible="false" fast="false">
        <listOfReactants>
          <speciesReference species="mw7089b8d9_5707_451b_ac69_2d70ebf2c80b"/>
          <speciesReference species="mw727d3cdd_8664_49b2_a282_3f9704d2accd"/>
        </listOfReactants>
        <listOfProducts>
          <speciesReference species="mw433841ae_9c62_4876_a06d_e78940184e08"/>
          <speciesReference species="mw727d3cdd_8664_49b2_a282_3f9704d2accd"/>
        </listOfProducts>
        <kineticLaw>
          <math xmlns="http://www.w3.org/1998/Math/MathML">
            <apply>
              <divide/>
              <apply>
                <times/>
                <ci> mwcab0bcb6_42fd_4ed6_8000_46161642b91b </ci>
                <ci> mw7089b8d9_5707_451b_ac69_2d70ebf2c80b </ci>
              </apply>
              <apply>
                <plus/>
                <ci> mwb7f16a7a_4f96_400b_afe1_31ce7691b8a4 </ci>
                <ci> mw7089b8d9_5707_451b_ac69_2d70ebf2c80b </ci>
              </apply>
            </apply>
          </math>
          <listOfParameters>
            <parameter id="mwcab0bcb6_42fd_4ed6_8000_46161642b91b" name="Vm3" value="2.4"/>
            <parameter id="mwb7f16a7a_4f96_400b_afe1_31ce7691b8a4" name="Km3" value="0.171"/>
          </listOfParameters>
        </kineticLaw>
      </reaction>
      <reaction id="mw37e64915_49a5_440d_8ba7_2f89559a2f77" name="reaction_02" reversible="false" fast="false">
        <listOfReactants>
          <speciesReference species="mw433841ae_9c62_4876_a06d_e78940184e08"/>
          <speciesReference species="mwae7590d5_2b4a_4f49_916d_e5c0f22075a1"/>
        </listOfReactants>
        <listOfProducts>
          <speciesReference species="mw7089b8d9_5707_451b_ac69_2d70ebf2c80b"/>
          <speciesReference species="mwae7590d5_2b4a_4f49_916d_e5c0f22075a1"/>
        </listOfProducts>
        <kineticLaw>
          <math xmlns="http://www.w3.org/1998/Math/MathML">
            <apply>
              <divide/>
              <apply>
                <times/>
                <ci> mw474995bd_fde3_47fe_97d7_46aa5efdeffb </ci>
                <ci> mw433841ae_9c62_4876_a06d_e78940184e08 </ci>
              </apply>
              <apply>
                <plus/>
                <ci> mw195be021_f5e5_4755_b4e7_fe54c875bb66 </ci>
                <ci> mw433841ae_9c62_4876_a06d_e78940184e08 </ci>
              </apply>
            </apply>
          </math>
          <listOfParameters>
            <parameter id="mw474995bd_fde3_47fe_97d7_46aa5efdeffb" name="Vm2" value="0.32"/>
            <parameter id="mw195be021_f5e5_4755_b4e7_fe54c875bb66" name="Km2" value="0.081"/>
          </listOfParameters>
        </kineticLaw>
      </reaction>
      <reaction id="mwd22190c8_6cc8_4831_8755_1204524e7ebe" name="reaction_05" reversible="false" fast="false">
        <listOfReactants>
          <speciesReference species="mwf890367e_da41_45fc_8820_814749398044"/>
          <speciesReference species="mw31959b2e_75a1_408c_bf4b_01e0869b9512"/>
        </listOfReactants>
        <listOfProducts>
          <speciesReference species="mw7089b8d9_5707_451b_ac69_2d70ebf2c80b"/>
          <speciesReference species="mw31959b2e_75a1_408c_bf4b_01e0869b9512"/>
        </listOfProducts>
        <kineticLaw>
          <math xmlns="http://www.w3.org/1998/Math/MathML">
            <apply>
              <divide/>
              <apply>
                <times/>
                <ci> mwca864f43_5fcd_4bf2_8595_af51d0d2a4f7 </ci>
                <ci> mwf890367e_da41_45fc_8820_814749398044 </ci>
              </apply>
              <apply>
                <plus/>
                <ci> mw13d1a1d1_0f93_42d6_b058_8d77e17ff099 </ci>
                <ci> mwf890367e_da41_45fc_8820_814749398044 </ci>
              </apply>
            </apply>
          </math>
          <listOfParameters>
            <parameter id="mwca864f43_5fcd_4bf2_8595_af51d0d2a4f7" name="Vm5" value="3.1"/>
            <parameter id="mw13d1a1d1_0f93_42d6_b058_8d77e17ff099" name="Km5" value="0.0385"/>
          </listOfParameters>
        </kineticLaw>
      </reaction>
      <reaction id="mw7c7012e5_402b_4e51_8694_b940708a2249" name="reaction_04" reversible="false" fast="false">
        <listOfReactants>
          <speciesReference species="mw7089b8d9_5707_451b_ac69_2d70ebf2c80b"/>
          <speciesReference species="mwf34aabd7_1026_4dbc_9603_80caff628cce"/>
        </listOfReactants>
        <listOfProducts>
          <speciesReference species="mwf890367e_da41_45fc_8820_814749398044"/>
          <speciesReference species="mwf34aabd7_1026_4dbc_9603_80caff628cce"/>
        </listOfProducts>
        <kineticLaw>
          <math xmlns="http://www.w3.org/1998/Math/MathML">
            <apply>
              <divide/>
              <apply>
                <times/>
                <ci> mw30a64cc3_d6f9_4b03_a54e_d2b15ef7b0eb </ci>
                <ci> mw7089b8d9_5707_451b_ac69_2d70ebf2c80b </ci>
              </apply>
              <apply>
                <plus/>
                <ci> mwcaf06b7c_2bc7_475a_b0b5_7baeb99725a4 </ci>
                <ci> mw7089b8d9_5707_451b_ac69_2d70ebf2c80b </ci>
              </apply>
            </apply>
          </math>
          <listOfParameters>
            <parameter id="mw30a64cc3_d6f9_4b03_a54e_d2b15ef7b0eb" name="Vm4" value="0.0875"/>
            <parameter id="mwcaf06b7c_2bc7_475a_b0b5_7baeb99725a4" name="Km4" value="0.0034"/>
          </listOfParameters>
        </kineticLaw>
      </reaction>
      <reaction id="mw655a76a3_8cf0_45a1_a0fe_3563c2a4cf37" name="reaction_06" reversible="false" fast="false">
        <listOfReactants>
          <speciesReference species="mwf890367e_da41_45fc_8820_814749398044"/>
          <speciesReference species="mwbd8fc5d6_99c5_480b_995c_16de88536475"/>
        </listOfReactants>
        <listOfProducts>
          <speciesReference species="mwcea6b7e9_dc8c_4061_b640_8bb530bee91c"/>
          <speciesReference species="mw2facc787_bc23_4700_b905_961095eaeb35"/>
          <speciesReference species="mwbd8fc5d6_99c5_480b_995c_16de88536475"/>
        </listOfProducts>
        <kineticLaw>
          <math xmlns="http://www.w3.org/1998/Math/MathML">
            <apply>
              <divide/>
              <apply>
                <times/>
                <ci> mw73e3d5af_29f0_459f_b6af_c1c3f014bb79 </ci>
                <ci> mwf890367e_da41_45fc_8820_814749398044 </ci>
              </apply>
              <apply>
                <plus/>
                <ci> mw8b8aa2d1_fe1b_4de0_be14_2f1fd05e94a8 </ci>
                <ci> mwf890367e_da41_45fc_8820_814749398044 </ci>
              </apply>
            </apply>
          </math>
          <listOfParameters>
            <parameter id="mw73e3d5af_29f0_459f_b6af_c1c3f014bb79" name="Vm6" value="0"/>
            <parameter id="mw8b8aa2d1_fe1b_4de0_be14_2f1fd05e94a8" name="Km6" value="0.035"/>
          </listOfParameters>
        </kineticLaw>
      </reaction>
      <reaction id="mw42e227d0_20e2_4a38_bc6e_60a13ee9637e" name="reaction_31" fast="false">
        <listOfReactants>
          <speciesReference species="mwa89c94a5_5164_4f7f_a892_82db11503f01"/>
        </listOfReactants>
        <listOfProducts>
          <speciesReference species="mwe04eab79_a075_4d41_88ce_1d73b15ac0cc"/>
        </listOfProducts>
        <kineticLaw>
          <math xmlns="http://www.w3.org/1998/Math/MathML">
            <apply>
              <minus/>
              <apply>
                <times/>
                <ci> mw86c5d03b_3c51_4fa0_a77c_4f6b4fb19c6a </ci>
                <ci> mwa89c94a5_5164_4f7f_a892_82db11503f01 </ci>
              </apply>
              <apply>
                <times/>
                <ci> mw1dec342b_2b31_454a_a3a9_65055d1733d6 </ci>
                <ci> mwe04eab79_a075_4d41_88ce_1d73b15ac0cc </ci>
              </apply>
            </apply>
          </math>
          <listOfParameters>
            <parameter id="mw86c5d03b_3c51_4fa0_a77c_4f6b4fb19c6a" name="k31" value="1"/>
            <parameter id="mw1dec342b_2b31_454a_a3a9_65055d1733d6" name="r31" value="1"/>
          </listOfParameters>
        </kineticLaw>
      </reaction>
      <reaction id="mw7454072a_9e86_4b9d_9d5c_ec28bdc62e47" name="reaction_32" fast="false">
        <listOfReactants>
          <speciesReference species="mwb5aadc58_c4c9_472c_88ea_89f1cf64b277"/>
        </listOfReactants>
        <listOfProducts>
          <speciesReference species="mw832f8c85_6b5a_4dd3_a209_7776e4abad6b"/>
        </listOfProducts>
        <kineticLaw>
          <math xmlns="http://www.w3.org/1998/Math/MathML">
            <apply>
              <minus/>
              <apply>
                <times/>
                <ci> mwac2be5dd_7cb1_4785_a0b5_492151d2fc98 </ci>
                <ci> mwb5aadc58_c4c9_472c_88ea_89f1cf64b277 </ci>
              </apply>
              <apply>
                <times/>
                <ci> mwcb7b671b_d131_46d6_87c8_7adfa6522a52 </ci>
                <ci> mw832f8c85_6b5a_4dd3_a209_7776e4abad6b </ci>
              </apply>
            </apply>
          </math>
          <listOfParameters>
            <parameter id="mwac2be5dd_7cb1_4785_a0b5_492151d2fc98" name="k32" value="0.01"/>
            <parameter id="mwcb7b671b_d131_46d6_87c8_7adfa6522a52" name="r32" value="3"/>
          </listOfParameters>
        </kineticLaw>
      </reaction>
      <reaction id="mw76733eaf_00cb_4e5f_8b70_9eb8083f3b71" name="reaction_52" fast="false">
        <listOfReactants>
          <speciesReference species="mwb1a76afb_c926_4c12_8aaa_09255f7ac4a6"/>
        </listOfReactants>
        <listOfProducts>
          <speciesReference species="mw47b44db6_1337_42cd_a5a5_f82ac7392e8f"/>
        </listOfProducts>
        <kineticLaw>
          <math xmlns="http://www.w3.org/1998/Math/MathML">
            <apply>
              <minus/>
              <apply>
                <times/>
                <ci> mwa7a15441_c943_4fc0_9762_e60d330cd628 </ci>
                <ci> mwb1a76afb_c926_4c12_8aaa_09255f7ac4a6 </ci>
              </apply>
              <apply>
                <times/>
                <ci> mwb2112686_2e59_46d3_9e29_5505af96df98 </ci>
                <ci> mw47b44db6_1337_42cd_a5a5_f82ac7392e8f </ci>
              </apply>
            </apply>
          </math>
          <listOfParameters>
            <parameter id="mwa7a15441_c943_4fc0_9762_e60d330cd628" name="k52" value="0.2"/>
            <parameter id="mwb2112686_2e59_46d3_9e29_5505af96df98" name="r52" value="9"/>
          </listOfParameters>
        </kineticLaw>
      </reaction>
      <reaction id="mwaa63c847_e3b8_4c8e_a8d5_5fcaeb03e443" name="reaction_01" reversible="false" fast="false">
        <listOfReactants>
          <speciesReference species="mw028e3c10_1bfb_4954_9a5b_a34a4796e31d"/>
          <speciesReference species="mwa3649222_3edb_4020_80b9_0a954a640391"/>
        </listOfReactants>
        <listOfProducts>
          <speciesReference species="mw433841ae_9c62_4876_a06d_e78940184e08"/>
          <speciesReference species="mw028e3c10_1bfb_4954_9a5b_a34a4796e31d"/>
          <speciesReference species="mwa3649222_3edb_4020_80b9_0a954a640391"/>
        </listOfProducts>
        <kineticLaw>
          <math xmlns="http://www.w3.org/1998/Math/MathML">
            <apply>
              <divide/>
              <ci> mwa5e752d0_f58c_451c_ae8f_ceb2f1f1d48a </ci>
              <apply>
                <times/>
                <apply>
                  <plus/>
                  <cn type="integer"> 1 </cn>
                  <apply>
                    <divide/>
                    <ci> mwa3649222_3edb_4020_80b9_0a954a640391 </ci>
                    <ci> mw59290f2a_bfa0_4ca3_91f3_7668d655307c </ci>
                  </apply>
                </apply>
                <apply>
                  <plus/>
                  <cn type="integer"> 1 </cn>
                  <apply>
                    <divide/>
                    <ci> mw028e3c10_1bfb_4954_9a5b_a34a4796e31d </ci>
                    <ci> mw638f8fe1_3811_4091_ae21_7bc0581299db </ci>
                  </apply>
                </apply>
              </apply>
            </apply>
          </math>
          <listOfParameters>
            <parameter id="mw59290f2a_bfa0_4ca3_91f3_7668d655307c" name="Kis1p" value="2"/>
            <parameter id="mw638f8fe1_3811_4091_ae21_7bc0581299db" name="Kic1p" value="2"/>
            <parameter id="mwa5e752d0_f58c_451c_ae8f_ceb2f1f1d48a" name="Vm1" value="0.004"/>
          </listOfParameters>
        </kineticLaw>
      </reaction>
      <reaction id="mwc579ec71_b159_475f_895d_8f7ca888521a" name="reaction_33" reversible="false" fast="false">
        <listOfReactants>
          <speciesReference species="mw6e1130da_e117_4c94_b751_d7948afdb549"/>
        </listOfReactants>
        <listOfProducts>
          <speciesReference species="mw88a6ffdf_f3d8_4ec1_bb23_db8aa67be1ba"/>
        </listOfProducts>
        <kineticLaw>
          <math xmlns="http://www.w3.org/1998/Math/MathML">
            <apply>
              <times/>
              <ci> mw4acdfa7b_d60e_4c33_8cfe_6869fdd2bf8a </ci>
              <ci> mw6e1130da_e117_4c94_b751_d7948afdb549 </ci>
            </apply>
          </math>
          <listOfParameters>
            <parameter id="mw4acdfa7b_d60e_4c33_8cfe_6869fdd2bf8a" name="k33" value="1"/>
          </listOfParameters>
        </kineticLaw>
      </reaction>
      <reaction id="mw6ae050b0_f5bb_40f1_93dd_3ebe4e353248" name="reaction_68" fast="false">
        <listOfProducts>
          <speciesReference species="mw88a6ffdf_f3d8_4ec1_bb23_db8aa67be1ba"/>
        </listOfProducts>
        <kineticLaw>
          <math xmlns="http://www.w3.org/1998/Math/MathML">
            <apply>
              <minus/>
              <ci> mw6b61e1a3_b4c3_4a4e_b458_47d1e901fbca </ci>
              <apply>
                <times/>
                <ci> mwc702a3ec_8107_408e_8d39_d0332708215d </ci>
                <ci> mw88a6ffdf_f3d8_4ec1_bb23_db8aa67be1ba </ci>
              </apply>
            </apply>
          </math>
          <listOfParameters>
            <parameter id="mw6b61e1a3_b4c3_4a4e_b458_47d1e901fbca" name="k68" value="0"/>
            <parameter id="mwc702a3ec_8107_408e_8d39_d0332708215d" name="r68" value="0"/>
          </listOfParameters>
        </kineticLaw>
      </reaction>
      <reaction id="mwaef26452_618b_4827_bb85_2848446fd501" name="reaction_34" fast="false">
        <listOfReactants>
          <speciesReference species="mw6e1130da_e117_4c94_b751_d7948afdb549"/>
        </listOfReactants>
        <listOfProducts>
          <speciesReference species="mwa3649222_3edb_4020_80b9_0a954a640391"/>
        </listOfProducts>
        <kineticLaw>
          <math xmlns="http://www.w3.org/1998/Math/MathML">
            <apply>
              <minus/>
              <apply>
                <times/>
                <ci> mwf768990c_88b0_431f_88bb_4a7c4d164ac4 </ci>
                <ci> mw6e1130da_e117_4c94_b751_d7948afdb549 </ci>
              </apply>
              <apply>
                <times/>
                <ci> mw8ed02122_3857_4706_b09d_0c7098998581 </ci>
                <ci> mwa3649222_3edb_4020_80b9_0a954a640391 </ci>
              </apply>
            </apply>
          </math>
          <listOfParameters>
            <parameter id="mwf768990c_88b0_431f_88bb_4a7c4d164ac4" name="k34" value="0.4"/>
            <parameter id="mw8ed02122_3857_4706_b09d_0c7098998581" name="r34" value="0.25"/>
          </listOfParameters>
        </kineticLaw>
      </reaction>
      <reaction id="mw5b3195ca_b81b_411e_ab4f_b718d727bdfc" name="reaction_22" fast="false">
        <listOfReactants>
          <speciesReference species="mwb1a76afb_c926_4c12_8aaa_09255f7ac4a6"/>
        </listOfReactants>
        <listOfProducts>
          <speciesReference species="mw7089b8d9_5707_451b_ac69_2d70ebf2c80b"/>
        </listOfProducts>
        <kineticLaw>
          <math xmlns="http://www.w3.org/1998/Math/MathML">
            <apply>
              <minus/>
              <apply>
                <times/>
                <ci> mw19c094e0_61cf_4ccb_915e_85e944a33386 </ci>
                <ci> mwb1a76afb_c926_4c12_8aaa_09255f7ac4a6 </ci>
              </apply>
              <apply>
                <times/>
                <ci> mw1dddeca8_0e4f_4f56_849f_2b7df9e229b5 </ci>
                <ci> mw7089b8d9_5707_451b_ac69_2d70ebf2c80b </ci>
              </apply>
            </apply>
          </math>
          <listOfParameters>
            <parameter id="mw19c094e0_61cf_4ccb_915e_85e944a33386" name="k22" value="23"/>
            <parameter id="mw1dddeca8_0e4f_4f56_849f_2b7df9e229b5" name="r22" value="0.03"/>
          </listOfParameters>
        </kineticLaw>
      </reaction>
      <reaction id="mw33ecacac_de91_4ffe_b703_381dfe02833b" name="reaction_51" reversible="false" fast="false">
        <listOfReactants>
          <speciesReference species="mw81d40257_d3a7_44d6_bd68_e1e2c478a0fe"/>
        </listOfReactants>
        <listOfProducts>
          <speciesReference species="mwb1a76afb_c926_4c12_8aaa_09255f7ac4a6"/>
        </listOfProducts>
        <kineticLaw>
          <math xmlns="http://www.w3.org/1998/Math/MathML">
            <apply>
              <times/>
              <ci> mw06cf5bf3_7930_485f_ade9_fd5fe6737f12 </ci>
              <ci> mw81d40257_d3a7_44d6_bd68_e1e2c478a0fe </ci>
            </apply>
          </math>
          <listOfParameters>
            <parameter id="mw06cf5bf3_7930_485f_ade9_fd5fe6737f12" name="k51" value="1"/>
          </listOfParameters>
        </kineticLaw>
      </reaction>
      <reaction id="mwc7123f2f_7aef_4b9c_8427_896f5177e1f6" name="reaction_53" reversible="false" fast="false">
        <listOfReactants>
          <speciesReference species="mw47b44db6_1337_42cd_a5a5_f82ac7392e8f"/>
          <speciesReference species="mw83e12b1f_26d0_482c_a486_35a0d85c7ee5"/>
        </listOfReactants>
        <listOfProducts>
          <speciesReference species="mw4ee632b3_cdb2_4aa9_aa1a_078a9f108f82"/>
          <speciesReference species="mw83e12b1f_26d0_482c_a486_35a0d85c7ee5"/>
        </listOfProducts>
        <kineticLaw>
          <math xmlns="http://www.w3.org/1998/Math/MathML">
            <apply>
              <divide/>
              <apply>
                <times/>
                <ci> mwa8c02176_8464_4bd2_9acc_588b0b5a9d4b </ci>
                <ci> mw47b44db6_1337_42cd_a5a5_f82ac7392e8f </ci>
              </apply>
              <apply>
                <plus/>
                <ci> mw726329cd_b9d8_4ed2_a8e9_9fc16bc7afab </ci>
                <ci> mw47b44db6_1337_42cd_a5a5_f82ac7392e8f </ci>
              </apply>
            </apply>
          </math>
          <listOfParameters>
            <parameter id="mwa8c02176_8464_4bd2_9acc_588b0b5a9d4b" name="Vm53" value="0.08"/>
            <parameter id="mw726329cd_b9d8_4ed2_a8e9_9fc16bc7afab" name="Km53" value="0.00506"/>
          </listOfParameters>
        </kineticLaw>
      </reaction>
      <reaction id="mw6d95fe7f_f775_4e49_8c68_4c87c2b0272d" name="reaction_35" fast="false">
        <listOfReactants>
          <speciesReference species="mwb5aadc58_c4c9_472c_88ea_89f1cf64b277"/>
        </listOfReactants>
        <listOfProducts>
          <speciesReference species="mwb1a76afb_c926_4c12_8aaa_09255f7ac4a6"/>
        </listOfProducts>
        <kineticLaw>
          <math xmlns="http://www.w3.org/1998/Math/MathML">
            <apply>
              <minus/>
              <apply>
                <times/>
                <ci> mwefca6055_7e07_4c08_b847_8af033d2f5e1 </ci>
                <ci> mwb5aadc58_c4c9_472c_88ea_89f1cf64b277 </ci>
              </apply>
              <apply>
                <times/>
                <ci> mwc1eb5385_1117_4f8c_beab_7b02c2231529 </ci>
                <ci> mwb1a76afb_c926_4c12_8aaa_09255f7ac4a6 </ci>
              </apply>
            </apply>
          </math>
          <listOfParameters>
            <parameter id="mwefca6055_7e07_4c08_b847_8af033d2f5e1" name="k35" value="3"/>
            <parameter id="mwc1eb5385_1117_4f8c_beab_7b02c2231529" name="r35" value="0.0269"/>
          </listOfParameters>
        </kineticLaw>
      </reaction>
      <reaction id="mw5c0f117e_5bb8_49fc_a519_dfcbfcfde3a0" name="reaction_19" reversible="false" fast="false">
        <listOfReactants>
          <speciesReference species="mwea43cc3e_9434_49f1_8ce1_305166cc4b85"/>
          <speciesReference species="mw7f5854f4_8563_41c0_9d65_add11ff42f60"/>
        </listOfReactants>
        <listOfProducts>
          <speciesReference species="mw7513ae88_74be_4435_9ac1_9de88be58802"/>
          <speciesReference species="mw7f5854f4_8563_41c0_9d65_add11ff42f60"/>
        </listOfProducts>
        <kineticLaw>
          <math xmlns="http://www.w3.org/1998/Math/MathML">
            <apply>
              <divide/>
              <apply>
                <times/>
                <ci> mw54b7f284_f47d_4c42_85bd_cea05678cf08 </ci>
                <ci> mw7513ae88_74be_4435_9ac1_9de88be58802 </ci>
              </apply>
              <apply>
                <plus/>
                <ci> mw19f091d8_9305_45b1_88a4_970b584ddac9 </ci>
                <ci> mw7513ae88_74be_4435_9ac1_9de88be58802 </ci>
              </apply>
            </apply>
          </math>
          <listOfParameters>
            <parameter id="mw54b7f284_f47d_4c42_85bd_cea05678cf08" name="Vm19" value="0.1"/>
            <parameter id="mw19f091d8_9305_45b1_88a4_970b584ddac9" name="Km19" value="0.0025"/>
          </listOfParameters>
        </kineticLaw>
      </reaction>
      <reaction id="mwa526b822_95eb_44ed_8df3_fd1a365124e4" name="reaction_20" reversible="false" fast="false">
        <listOfReactants>
          <speciesReference species="mw7513ae88_74be_4435_9ac1_9de88be58802"/>
          <speciesReference species="mwea248faa_c27f_4ac0_80e9_a52a32d03c70"/>
        </listOfReactants>
        <listOfProducts>
          <speciesReference species="mwea43cc3e_9434_49f1_8ce1_305166cc4b85"/>
          <speciesReference species="mwea248faa_c27f_4ac0_80e9_a52a32d03c70"/>
        </listOfProducts>
        <kineticLaw>
          <math xmlns="http://www.w3.org/1998/Math/MathML">
            <apply>
              <divide/>
              <apply>
                <times/>
                <ci> mw28fe6a08_4f71_4216_a2f2_262db5c18d4d </ci>
                <ci> mw7513ae88_74be_4435_9ac1_9de88be58802 </ci>
              </apply>
              <apply>
                <plus/>
                <ci> mwc29ac4ee_24fc_40bd_9679_8276ed373244 </ci>
                <ci> mw7513ae88_74be_4435_9ac1_9de88be58802 </ci>
              </apply>
            </apply>
          </math>
          <listOfParameters>
            <parameter id="mw28fe6a08_4f71_4216_a2f2_262db5c18d4d" name="Vm20" value="2"/>
            <parameter id="mwc29ac4ee_24fc_40bd_9679_8276ed373244" name="Km20" value="0.149"/>
          </listOfParameters>
        </kineticLaw>
      </reaction>
      <reaction id="mwf9458ce8_1d96_48d6_a10b_05109daf1ac1" name="reaction_38" fast="false">
        <listOfReactants>
          <speciesReference species="mw433841ae_9c62_4876_a06d_e78940184e08"/>
        </listOfReactants>
        <listOfProducts>
          <speciesReference species="mw7513ae88_74be_4435_9ac1_9de88be58802"/>
        </listOfProducts>
        <kineticLaw>
          <math xmlns="http://www.w3.org/1998/Math/MathML">
            <apply>
              <minus/>
              <apply>
                <times/>
                <ci> mwcf9740c3_a1ac_42c2_8b6f_dd8f5c311416 </ci>
                <ci> mw433841ae_9c62_4876_a06d_e78940184e08 </ci>
              </apply>
              <apply>
                <times/>
                <ci> mw00f2ab37_f2c7_4c17_9c1f_4ce974447c13 </ci>
                <ci> mw7513ae88_74be_4435_9ac1_9de88be58802 </ci>
              </apply>
            </apply>
          </math>
          <listOfParameters>
            <parameter id="mwcf9740c3_a1ac_42c2_8b6f_dd8f5c311416" name="k38" value="1"/>
            <parameter id="mw00f2ab37_f2c7_4c17_9c1f_4ce974447c13" name="r38" value="0.75"/>
          </listOfParameters>
        </kineticLaw>
      </reaction>
      <reaction id="mw0a55a763_c674_48da_8b6c_ef776c349222" name="reaction_21" fast="false">
        <listOfReactants>
          <speciesReference species="mwea43cc3e_9434_49f1_8ce1_305166cc4b85"/>
        </listOfReactants>
        <listOfProducts>
          <speciesReference species="mwb1a76afb_c926_4c12_8aaa_09255f7ac4a6"/>
        </listOfProducts>
        <kineticLaw>
          <math xmlns="http://www.w3.org/1998/Math/MathML">
            <apply>
              <minus/>
              <apply>
                <times/>
                <ci> mwc8cf8c3a_6531_4c7f_9b91_494fdf7b1dc6 </ci>
                <ci> mwea43cc3e_9434_49f1_8ce1_305166cc4b85 </ci>
              </apply>
              <apply>
                <times/>
                <ci> mwf8471b9f_bb83_4ab2_a33d_ebe02aeaf475 </ci>
                <ci> mwb1a76afb_c926_4c12_8aaa_09255f7ac4a6 </ci>
              </apply>
            </apply>
          </math>
          <listOfParameters>
            <parameter id="mwc8cf8c3a_6531_4c7f_9b91_494fdf7b1dc6" name="k21" value="0.43"/>
            <parameter id="mwf8471b9f_bb83_4ab2_a33d_ebe02aeaf475" name="r21" value="0.034"/>
          </listOfParameters>
        </kineticLaw>
      </reaction>
      <reaction id="mw24176691_4990_45d1_932e_d2300b15a069" name="reaction_59" reversible="false" fast="false">
        <listOfReactants>
          <speciesReference species="mwd6d9ee3b_11b2_4d09_848e_78e363099df5"/>
          <speciesReference species="mw0ecfe00c_04a1_4a82_aa9c_195c50ed44fb"/>
        </listOfReactants>
        <listOfProducts>
          <speciesReference species="mw028e3c10_1bfb_4954_9a5b_a34a4796e31d"/>
          <speciesReference species="mw0ecfe00c_04a1_4a82_aa9c_195c50ed44fb"/>
        </listOfProducts>
        <kineticLaw>
          <math xmlns="http://www.w3.org/1998/Math/MathML">
            <apply>
              <divide/>
              <apply>
                <times/>
                <ci> mwa7c1a421_ca49_4f6e_a04c_428da7cc3a08 </ci>
                <ci> mwd6d9ee3b_11b2_4d09_848e_78e363099df5 </ci>
              </apply>
              <apply>
                <plus/>
                <ci> mwce2e930e_ff14_4e67_b3bd_44654ec5aed2 </ci>
                <ci> mwd6d9ee3b_11b2_4d09_848e_78e363099df5 </ci>
              </apply>
            </apply>
          </math>
          <listOfParameters>
            <parameter id="mwa7c1a421_ca49_4f6e_a04c_428da7cc3a08" name="Vm59" value="0.5"/>
            <parameter id="mwce2e930e_ff14_4e67_b3bd_44654ec5aed2" name="Km59" value="0.107"/>
          </listOfParameters>
        </kineticLaw>
      </reaction>
      <reaction id="mwfb104246_397f_4159_a1c4_338ec2efa0b6" name="reaction_07" fast="false">
        <listOfReactants>
          <speciesReference species="mw433841ae_9c62_4876_a06d_e78940184e08"/>
        </listOfReactants>
        <listOfProducts>
          <speciesReference species="mw72818eeb_78e1_4455_a16c_07b8afbd7a35"/>
        </listOfProducts>
        <kineticLaw>
          <math xmlns="http://www.w3.org/1998/Math/MathML">
            <apply>
              <minus/>
              <apply>
                <times/>
                <ci> mw36b74571_99ad_42fe_9d6c_9c42487daeb2 </ci>
                <ci> mw433841ae_9c62_4876_a06d_e78940184e08 </ci>
              </apply>
              <apply>
                <times/>
                <ci> mwb78054ab_dbb4_41bc_b731_3def67f01858 </ci>
                <ci> mw72818eeb_78e1_4455_a16c_07b8afbd7a35 </ci>
              </apply>
            </apply>
          </math>
          <listOfParameters>
            <parameter id="mw36b74571_99ad_42fe_9d6c_9c42487daeb2" name="k7" value="0.8"/>
            <parameter id="mwb78054ab_dbb4_41bc_b731_3def67f01858" name="r7" value="0.1"/>
          </listOfParameters>
        </kineticLaw>
      </reaction>
      <reaction id="mw65869c27_a4b3_47ad_923c_331decb639b5" name="reaction_15" fast="false">
        <listOfReactants>
          <speciesReference species="mw833f13b6_edda_4c7b_b535_9cee083c95bb"/>
        </listOfReactants>
        <listOfProducts>
          <speciesReference species="mwa3649222_3edb_4020_80b9_0a954a640391"/>
        </listOfProducts>
        <kineticLaw>
          <math xmlns="http://www.w3.org/1998/Math/MathML">
            <apply>
              <minus/>
              <apply>
                <times/>
                <ci> mw2f1364aa_a7ac_498e_8bb4_d110185e2c6c </ci>
                <ci> mw833f13b6_edda_4c7b_b535_9cee083c95bb </ci>
              </apply>
              <apply>
                <times/>
                <ci> mw3efc0408_b2ee_4099_8a22_293343a62563 </ci>
                <ci> mwa3649222_3edb_4020_80b9_0a954a640391 </ci>
              </apply>
            </apply>
          </math>
          <listOfParameters>
            <parameter id="mw2f1364aa_a7ac_498e_8bb4_d110185e2c6c" name="k15" value="0.44"/>
            <parameter id="mw3efc0408_b2ee_4099_8a22_293343a62563" name="r15" value="0.25"/>
          </listOfParameters>
        </kineticLaw>
      </reaction>
      <reaction id="mw98fdb427_5faa_404c_a55c_56409a30e781" name="reaction_14" fast="false">
        <listOfReactants>
          <speciesReference species="mwbf3867d9_7a60_4482_ac78_d73e223a2058"/>
        </listOfReactants>
        <listOfProducts>
          <speciesReference species="mwb1a76afb_c926_4c12_8aaa_09255f7ac4a6"/>
        </listOfProducts>
        <kineticLaw>
          <math xmlns="http://www.w3.org/1998/Math/MathML">
            <apply>
              <minus/>
              <apply>
                <times/>
                <ci> mw8c87d2e7_7a1c_4b79_af44_d0a0ad15f989 </ci>
                <ci> mwbf3867d9_7a60_4482_ac78_d73e223a2058 </ci>
              </apply>
              <apply>
                <times/>
                <ci> mwa294e846_8572_49ba_bfdd_85833d5cc9cb </ci>
                <ci> mwb1a76afb_c926_4c12_8aaa_09255f7ac4a6 </ci>
              </apply>
            </apply>
          </math>
          <listOfParameters>
            <parameter id="mw8c87d2e7_7a1c_4b79_af44_d0a0ad15f989" name="k14" value="0.5"/>
            <parameter id="mwa294e846_8572_49ba_bfdd_85833d5cc9cb" name="r14" value="0.23"/>
          </listOfParameters>
        </kineticLaw>
      </reaction>
      <reaction id="mwdc14f014_9fb5_4bbf_ae84_3706dc1b677d" name="reaction_13" fast="false">
        <listOfReactants>
          <speciesReference species="mw12c5a925_c16c_43ac_a4b1_25b4a604a05f"/>
        </listOfReactants>
        <listOfProducts>
          <speciesReference species="mw55e2e622_1522_4059_9912_7a83a1ab3f5b"/>
        </listOfProducts>
        <kineticLaw>
          <math xmlns="http://www.w3.org/1998/Math/MathML">
            <apply>
              <minus/>
              <apply>
                <times/>
                <ci> mwd4314501_35b0_44b2_bae1_3c033821fe81 </ci>
                <ci> mw12c5a925_c16c_43ac_a4b1_25b4a604a05f </ci>
              </apply>
              <apply>
                <times/>
                <ci> mwc5a21161_e21f_4945_88b0_d701660270a6 </ci>
                <ci> mw55e2e622_1522_4059_9912_7a83a1ab3f5b </ci>
              </apply>
            </apply>
          </math>
          <listOfParameters>
            <parameter id="mwd4314501_35b0_44b2_bae1_3c033821fe81" name="k13" value="0.12"/>
            <parameter id="mwc5a21161_e21f_4945_88b0_d701660270a6" name="r13" value="0.001"/>
          </listOfParameters>
        </kineticLaw>
      </reaction>
      <reaction id="mw3ac3b919_8afb_4cb7_ae52_5ddff34a381d" name="reaction_24" fast="false">
        <listOfReactants>
          <speciesReference species="mw55e2e622_1522_4059_9912_7a83a1ab3f5b"/>
        </listOfReactants>
        <listOfProducts>
          <speciesReference species="mw4508d364_2c42_46f5_b988_d406e8fb41bf"/>
        </listOfProducts>
        <kineticLaw>
          <math xmlns="http://www.w3.org/1998/Math/MathML">
            <apply>
              <minus/>
              <apply>
                <times/>
                <ci> mw2e573a7f_995c_43ca_a310_972e7a737324 </ci>
                <ci> mw55e2e622_1522_4059_9912_7a83a1ab3f5b </ci>
              </apply>
              <apply>
                <times/>
                <ci> mw6181c901_8881_49b6_b282_fd81b47b4357 </ci>
                <ci> mw4508d364_2c42_46f5_b988_d406e8fb41bf </ci>
              </apply>
            </apply>
          </math>
          <listOfParameters>
            <parameter id="mw2e573a7f_995c_43ca_a310_972e7a737324" name="k24" value="0.015"/>
            <parameter id="mw6181c901_8881_49b6_b282_fd81b47b4357" name="r24" value="0.001"/>
          </listOfParameters>
        </kineticLaw>
      </reaction>
      <reaction id="mwd0b651e5_55c1_44a9_b92a_34867df25908" name="reaction_23" fast="false">
        <listOfReactants>
          <speciesReference species="mw55e2e622_1522_4059_9912_7a83a1ab3f5b"/>
        </listOfReactants>
        <listOfProducts>
          <speciesReference species="mw6bf2a3ce_13b2_42dc_a42e_264730da9650"/>
        </listOfProducts>
        <kineticLaw>
          <math xmlns="http://www.w3.org/1998/Math/MathML">
            <apply>
              <minus/>
              <apply>
                <times/>
                <ci> mw01b3c881_19f5_4500_b49b_4e791cb08697 </ci>
                <ci> mw55e2e622_1522_4059_9912_7a83a1ab3f5b </ci>
              </apply>
              <apply>
                <times/>
                <ci> mw40191db7_4f1c_4850_8d6a_a96093544b24 </ci>
                <ci> mw6bf2a3ce_13b2_42dc_a42e_264730da9650 </ci>
              </apply>
            </apply>
          </math>
          <listOfParameters>
            <parameter id="mw01b3c881_19f5_4500_b49b_4e791cb08697" name="k23" value="0.01"/>
            <parameter id="mw40191db7_4f1c_4850_8d6a_a96093544b24" name="r23" value="0.005"/>
          </listOfParameters>
        </kineticLaw>
      </reaction>
      <reaction id="mw149b33bf_fddb_4975_ae29_22180da3a3e5" name="reaction_37" fast="false">
        <listOfReactants>
          <speciesReference species="mwa3649222_3edb_4020_80b9_0a954a640391"/>
        </listOfReactants>
        <listOfProducts>
          <speciesReference species="mwf890367e_da41_45fc_8820_814749398044"/>
        </listOfProducts>
        <kineticLaw>
          <math xmlns="http://www.w3.org/1998/Math/MathML">
            <apply>
              <minus/>
              <apply>
                <times/>
                <ci> mw23131afc_90b8_48cc_83fa_11203e32914c </ci>
                <ci> mwa3649222_3edb_4020_80b9_0a954a640391 </ci>
              </apply>
              <apply>
                <times/>
                <ci> mw09fefca7_43ec_4b6d_8ece_590c26373dd0 </ci>
                <ci> mwf890367e_da41_45fc_8820_814749398044 </ci>
              </apply>
            </apply>
          </math>
          <listOfParameters>
            <parameter id="mw23131afc_90b8_48cc_83fa_11203e32914c" name="k37" value="4.5"/>
            <parameter id="mw09fefca7_43ec_4b6d_8ece_590c26373dd0" name="r37" value="0.005"/>
          </listOfParameters>
        </kineticLaw>
      </reaction>
      <reaction id="mw3e4d35c7_f00a_45a3_b0ca_f1c361b9e21d" name="reaction_08" reversible="false" fast="false">
        <listOfReactants>
          <speciesReference species="mw72818eeb_78e1_4455_a16c_07b8afbd7a35"/>
          <speciesReference species="mw333d7562_2a52_49b9_9004_5a605511b2fa"/>
        </listOfReactants>
        <listOfProducts>
          <speciesReference species="mw12c5a925_c16c_43ac_a4b1_25b4a604a05f"/>
          <speciesReference species="mw333d7562_2a52_49b9_9004_5a605511b2fa"/>
        </listOfProducts>
        <kineticLaw>
          <math xmlns="http://www.w3.org/1998/Math/MathML">
            <apply>
              <divide/>
              <apply>
                <times/>
                <ci> mw23afcee1_ebd2_4ea7_b61f_91eb86d53928 </ci>
                <ci> mw72818eeb_78e1_4455_a16c_07b8afbd7a35 </ci>
              </apply>
              <apply>
                <plus/>
                <ci> mw40c90e73_6f05_49ab_ba6a_06dffb3adb5c </ci>
                <ci> mw72818eeb_78e1_4455_a16c_07b8afbd7a35 </ci>
              </apply>
            </apply>
          </math>
          <listOfParameters>
            <parameter id="mw23afcee1_ebd2_4ea7_b61f_91eb86d53928" name="Vm8" value="0.109"/>
            <parameter id="mw40c90e73_6f05_49ab_ba6a_06dffb3adb5c" name="Km8" value="0.155"/>
          </listOfParameters>
        </kineticLaw>
      </reaction>
      <reaction id="mwa07ac732_52ee_465d_b42f_343867448814" name="reaction_09" reversible="false" fast="false">
        <listOfReactants>
          <speciesReference species="mw12c5a925_c16c_43ac_a4b1_25b4a604a05f"/>
          <speciesReference species="mwa5336f95_0fda_4712_afb6_bd67ef18a0f3"/>
        </listOfReactants>
        <listOfProducts>
          <speciesReference species="mw72818eeb_78e1_4455_a16c_07b8afbd7a35"/>
          <speciesReference species="mwa5336f95_0fda_4712_afb6_bd67ef18a0f3"/>
        </listOfProducts>
        <kineticLaw>
          <math xmlns="http://www.w3.org/1998/Math/MathML">
            <apply>
              <divide/>
              <apply>
                <times/>
                <ci> mw935d12a8_715b_48b0_919b_e5d32ded9223 </ci>
                <ci> mw12c5a925_c16c_43ac_a4b1_25b4a604a05f </ci>
              </apply>
              <apply>
                <plus/>
                <ci> mwf2b46007_0a4f_4623_97da_b8285517572e </ci>
                <ci> mw12c5a925_c16c_43ac_a4b1_25b4a604a05f </ci>
              </apply>
            </apply>
          </math>
          <listOfParameters>
            <parameter id="mw935d12a8_715b_48b0_919b_e5d32ded9223" name="Vm9" value="0.1"/>
            <parameter id="mwf2b46007_0a4f_4623_97da_b8285517572e" name="Km9" value="0.126"/>
          </listOfParameters>
        </kineticLaw>
      </reaction>
      <reaction id="mw8c651642_8d9a_42fe_9155_2d4412d8fd44" name="reaction_10" reversible="false" fast="false">
        <listOfReactants>
          <speciesReference species="mw72818eeb_78e1_4455_a16c_07b8afbd7a35"/>
          <speciesReference species="mwf7b40c5b_6afb_488e_9e02_3b77f39ff4e6"/>
        </listOfReactants>
        <listOfProducts>
          <speciesReference species="mwbf3867d9_7a60_4482_ac78_d73e223a2058"/>
          <speciesReference species="mwf7b40c5b_6afb_488e_9e02_3b77f39ff4e6"/>
        </listOfProducts>
        <kineticLaw>
          <math xmlns="http://www.w3.org/1998/Math/MathML">
            <apply>
              <divide/>
              <apply>
                <times/>
                <ci> mw88ccad0a_912f_44f3_b254_1fb0c5ee577c </ci>
                <ci> mw72818eeb_78e1_4455_a16c_07b8afbd7a35 </ci>
              </apply>
              <apply>
                <plus/>
                <ci> mwd0223bb2_640a_43d8_b43e_a722558e2d3c </ci>
                <ci> mw72818eeb_78e1_4455_a16c_07b8afbd7a35 </ci>
              </apply>
            </apply>
          </math>
          <listOfParameters>
            <parameter id="mw88ccad0a_912f_44f3_b254_1fb0c5ee577c" name="Vm10" value="0.0453"/>
            <parameter id="mwd0223bb2_640a_43d8_b43e_a722558e2d3c" name="Km10" value="0.0601"/>
          </listOfParameters>
        </kineticLaw>
      </reaction>
      <reaction id="mw449db50f_5745_42ed_ada7_7a6e00bd2e11" name="reaction_12" reversible="false" fast="false">
        <listOfReactants>
          <speciesReference species="mw833f13b6_edda_4c7b_b535_9cee083c95bb"/>
          <speciesReference species="mw2f8b5b88_dc1d_42c4_94b1_33be37c65692"/>
        </listOfReactants>
        <listOfProducts>
          <speciesReference species="mwbf3867d9_7a60_4482_ac78_d73e223a2058"/>
          <speciesReference species="mw2f8b5b88_dc1d_42c4_94b1_33be37c65692"/>
        </listOfProducts>
        <kineticLaw>
          <math xmlns="http://www.w3.org/1998/Math/MathML">
            <apply>
              <divide/>
              <apply>
                <times/>
                <ci> mw5dd10cdd_1cd6_4786_966f_7e0fc53fed34 </ci>
                <ci> mw833f13b6_edda_4c7b_b535_9cee083c95bb </ci>
              </apply>
              <apply>
                <plus/>
                <ci> mw931ff604_5aee_48b3_9191_530edfc01ca7 </ci>
                <ci> mw833f13b6_edda_4c7b_b535_9cee083c95bb </ci>
              </apply>
            </apply>
          </math>
          <listOfParameters>
            <parameter id="mw5dd10cdd_1cd6_4786_966f_7e0fc53fed34" name="Vm12" value="1.24"/>
            <parameter id="mw931ff604_5aee_48b3_9191_530edfc01ca7" name="Km12" value="0.025"/>
          </listOfParameters>
        </kineticLaw>
      </reaction>
      <reaction id="mw98af8116_bcfd_47aa_8f91_9b1855036650" name="reaction_36" reversible="false" fast="false">
        <listOfReactants>
          <speciesReference species="mwb1a76afb_c926_4c12_8aaa_09255f7ac4a6"/>
          <speciesReference species="mw5c35f7a1_19ce_43d9_85ff_e6efdbff3566"/>
        </listOfReactants>
        <listOfProducts>
          <speciesReference species="mwa3649222_3edb_4020_80b9_0a954a640391"/>
          <speciesReference species="mw5c35f7a1_19ce_43d9_85ff_e6efdbff3566"/>
        </listOfProducts>
        <kineticLaw>
          <math xmlns="http://www.w3.org/1998/Math/MathML">
            <apply>
              <divide/>
              <apply>
                <times/>
                <ci> mw321604c2_d259_4c6e_a29f_0086c3e168a2 </ci>
                <ci> mwb1a76afb_c926_4c12_8aaa_09255f7ac4a6 </ci>
              </apply>
              <apply>
                <plus/>
                <ci> mw01f50ff6_43f4_4dcd_be89_e1722acd6368 </ci>
                <ci> mwb1a76afb_c926_4c12_8aaa_09255f7ac4a6 </ci>
              </apply>
            </apply>
          </math>
          <listOfParameters>
            <parameter id="mw321604c2_d259_4c6e_a29f_0086c3e168a2" name="Vm36" value="0.001"/>
            <parameter id="mw01f50ff6_43f4_4dcd_be89_e1722acd6368" name="Km36" value="0.0034"/>
          </listOfParameters>
        </kineticLaw>
      </reaction>
      <reaction id="mwcfceb50e_82cd_4764_a5c5_d3a01324d34a" name="reaction_67" fast="false">
        <listOfProducts>
          <speciesReference species="mw832f8c85_6b5a_4dd3_a209_7776e4abad6b"/>
        </listOfProducts>
        <kineticLaw>
          <math xmlns="http://www.w3.org/1998/Math/MathML">
            <apply>
              <minus/>
              <ci> mw18f000c1_d6da_4665_bd70_5505972fa137 </ci>
              <apply>
                <times/>
                <ci> mw5360d2ec_8d5d_4211_a2ff_1c4a9beea793 </ci>
                <ci> mw832f8c85_6b5a_4dd3_a209_7776e4abad6b </ci>
              </apply>
            </apply>
          </math>
          <listOfParameters>
            <parameter id="mw18f000c1_d6da_4665_bd70_5505972fa137" name="k67" value="0"/>
            <parameter id="mw5360d2ec_8d5d_4211_a2ff_1c4a9beea793" name="r67" value="0"/>
          </listOfParameters>
        </kineticLaw>
      </reaction>
      <reaction id="mwa5b00fb3_caa2_4d4d_9604_02030c5c15a0" name="reaction_66" reversible="false" fast="false">
        <listOfProducts>
          <speciesReference species="mwe04eab79_a075_4d41_88ce_1d73b15ac0cc"/>
        </listOfProducts>
        <kineticLaw>
          <math xmlns="http://www.w3.org/1998/Math/MathML">
            <ci> mwc57f85fc_be6a_47a4_9830_7f7683cca877 </ci>
          </math>
          <listOfParameters>
            <parameter id="mwc57f85fc_be6a_47a4_9830_7f7683cca877" name="k66" value="0"/>
          </listOfParameters>
        </kineticLaw>
      </reaction>
      <reaction id="mwc8d228c6_7592_464d_bf08_de60973a6412" name="reaction_64" reversible="false" fast="false">
        <listOfProducts>
          <speciesReference species="mw4508d364_2c42_46f5_b988_d406e8fb41bf"/>
        </listOfProducts>
        <kineticLaw>
          <math xmlns="http://www.w3.org/1998/Math/MathML">
            <ci> mw71172ffc_de24_47f7_9883_85a3e1b2a93b </ci>
          </math>
          <listOfParameters>
            <parameter id="mw71172ffc_de24_47f7_9883_85a3e1b2a93b" name="k64" value="0"/>
          </listOfParameters>
        </kineticLaw>
      </reaction>
      <reaction id="mwd5fcc5e2_548c_4ac5_8342_c7364beef10f" name="reaction_61" reversible="false" fast="false">
        <listOfReactants>
          <speciesReference species="mw028e3c10_1bfb_4954_9a5b_a34a4796e31d"/>
        </listOfReactants>
        <listOfProducts>
          <speciesReference species="mwf7e39dc5_787f_4c4b_8b9d_ba7d348484d6"/>
        </listOfProducts>
        <kineticLaw>
          <math xmlns="http://www.w3.org/1998/Math/MathML">
            <apply>
              <times/>
              <ci> mwf5483a52_8f52_4fdb_bb5b_0346bab1201d </ci>
              <ci> mw028e3c10_1bfb_4954_9a5b_a34a4796e31d </ci>
            </apply>
          </math>
          <listOfParameters>
            <parameter id="mwf5483a52_8f52_4fdb_bb5b_0346bab1201d" name="k61" value="2.5"/>
          </listOfParameters>
        </kineticLaw>
      </reaction>
      <reaction id="mwfb797b06_46ea_4019_a1e0_9ff0e168648a" name="reaction_65" fast="false">
        <listOfProducts>
          <speciesReference species="mwf7e39dc5_787f_4c4b_8b9d_ba7d348484d6"/>
        </listOfProducts>
        <kineticLaw>
          <math xmlns="http://www.w3.org/1998/Math/MathML">
            <apply>
              <minus/>
              <ci> mw4e890c99_c3f6_4a97_90a5_22f2c9e082e2 </ci>
              <apply>
                <times/>
                <ci> mw079ba58e_5b07_4c4b_9545_b3b67c3ca9ef </ci>
                <ci> mwf7e39dc5_787f_4c4b_8b9d_ba7d348484d6 </ci>
              </apply>
            </apply>
          </math>
          <listOfParameters>
            <parameter id="mw4e890c99_c3f6_4a97_90a5_22f2c9e082e2" name="k65" value="0"/>
            <parameter id="mw079ba58e_5b07_4c4b_9545_b3b67c3ca9ef" name="r65" value="0"/>
          </listOfParameters>
        </kineticLaw>
      </reaction>
      <reaction id="mw58efefaa_4370_4300_b1ee_414193209c08" name="reaction_60" reversible="false" fast="false">
        <listOfReactants>
          <speciesReference species="mw028e3c10_1bfb_4954_9a5b_a34a4796e31d"/>
          <speciesReference species="mw36f87397_2396_42d7_91de_466d89a6bb59"/>
        </listOfReactants>
        <listOfProducts>
          <speciesReference species="mwd6d9ee3b_11b2_4d09_848e_78e363099df5"/>
          <speciesReference species="mw36f87397_2396_42d7_91de_466d89a6bb59"/>
        </listOfProducts>
        <kineticLaw>
          <math xmlns="http://www.w3.org/1998/Math/MathML">
            <apply>
              <divide/>
              <apply>
                <times/>
                <ci> mw74c56672_0eab_4206_80ae_4b880030d758 </ci>
                <ci> mw028e3c10_1bfb_4954_9a5b_a34a4796e31d </ci>
              </apply>
              <apply>
                <plus/>
                <ci> mw094ab77d_6c44_4715_b3b1_19ab581e931b </ci>
                <ci> mw028e3c10_1bfb_4954_9a5b_a34a4796e31d </ci>
              </apply>
            </apply>
          </math>
          <listOfParameters>
            <parameter id="mw74c56672_0eab_4206_80ae_4b880030d758" name="Vm60" value="0.75"/>
            <parameter id="mw094ab77d_6c44_4715_b3b1_19ab581e931b" name="Km60" value="0.036"/>
          </listOfParameters>
        </kineticLaw>
      </reaction>
      <reaction id="mwd7e54c4e_b1db_43df_8079_7f0c6a731643" name="reaction_62" reversible="false" fast="false">
        <listOfReactants>
          <speciesReference species="mwb17ba553_769a_4f43_9637_b0adbb0922d2"/>
          <speciesReference species="mwf7e39dc5_787f_4c4b_8b9d_ba7d348484d6"/>
        </listOfReactants>
        <listOfProducts>
          <speciesReference species="mwe04eab79_a075_4d41_88ce_1d73b15ac0cc"/>
          <speciesReference species="mwb17ba553_769a_4f43_9637_b0adbb0922d2"/>
        </listOfProducts>
        <kineticLaw>
          <math xmlns="http://www.w3.org/1998/Math/MathML">
            <apply>
              <divide/>
              <apply>
                <times/>
                <ci> mw7ca1add8_e6a5_48bc_948b_55306cae184a </ci>
                <ci> mwf7e39dc5_787f_4c4b_8b9d_ba7d348484d6 </ci>
              </apply>
              <apply>
                <plus/>
                <ci> mwd2cd236b_3a45_40d4_8ba3_9766297c1dba </ci>
                <ci> mwf7e39dc5_787f_4c4b_8b9d_ba7d348484d6 </ci>
              </apply>
            </apply>
          </math>
          <listOfParameters>
            <parameter id="mw7ca1add8_e6a5_48bc_948b_55306cae184a" name="Vm62" value="0.78"/>
            <parameter id="mwd2cd236b_3a45_40d4_8ba3_9766297c1dba" name="Km62" value="0.036"/>
          </listOfParameters>
        </kineticLaw>
      </reaction>
      <reaction id="mw39d0423c_7bfd_4e26_8915_46a6487376bd" name="reaction_63" reversible="false" fast="false">
        <listOfReactants>
          <speciesReference species="mwb190f53c_9081_4ea6_8b36_917969da7bc5"/>
          <speciesReference species="mwe04eab79_a075_4d41_88ce_1d73b15ac0cc"/>
        </listOfReactants>
        <listOfProducts>
          <speciesReference species="mwb190f53c_9081_4ea6_8b36_917969da7bc5"/>
          <speciesReference species="mwf7e39dc5_787f_4c4b_8b9d_ba7d348484d6"/>
        </listOfProducts>
        <kineticLaw>
          <math xmlns="http://www.w3.org/1998/Math/MathML">
            <apply>
              <divide/>
              <apply>
                <times/>
                <ci> mw70d9f025_a66c_4b08_9efb_9f643cde6209 </ci>
                <ci> mwe04eab79_a075_4d41_88ce_1d73b15ac0cc </ci>
              </apply>
              <apply>
                <plus/>
                <ci> mwe664d665_3481_44ea_b6fc_d47ef7c722e9 </ci>
                <ci> mwe04eab79_a075_4d41_88ce_1d73b15ac0cc </ci>
              </apply>
            </apply>
          </math>
          <listOfParameters>
            <parameter id="mw70d9f025_a66c_4b08_9efb_9f643cde6209" name="Vm63" value="0.5"/>
            <parameter id="mwe664d665_3481_44ea_b6fc_d47ef7c722e9" name="Km63" value="0.107"/>
          </listOfParameters>
        </kineticLaw>
      </reaction>
      <reaction id="mwc197a7a7_7c53_4763_a871_4776df5ab6e5" name="reaction_54" reversible="false" fast="false">
        <listOfReactants>
          <speciesReference species="mw4ee632b3_cdb2_4aa9_aa1a_078a9f108f82"/>
          <speciesReference species="mw701b690b_4208_4eab_8def_96b1b898f537"/>
        </listOfReactants>
        <listOfProducts>
          <speciesReference species="mw47b44db6_1337_42cd_a5a5_f82ac7392e8f"/>
          <speciesReference species="mw701b690b_4208_4eab_8def_96b1b898f537"/>
        </listOfProducts>
        <kineticLaw>
          <math xmlns="http://www.w3.org/1998/Math/MathML">
            <apply>
              <divide/>
              <apply>
                <times/>
                <ci> mwef06be36_37aa_4612_8aa6_ece20da1dec4 </ci>
                <ci> mw4ee632b3_cdb2_4aa9_aa1a_078a9f108f82 </ci>
              </apply>
              <apply>
                <plus/>
                <ci> mwfcac2cf8_36f2_457d_ba3d_684af1065e30 </ci>
                <ci> mw4ee632b3_cdb2_4aa9_aa1a_078a9f108f82 </ci>
              </apply>
            </apply>
          </math>
          <listOfParameters>
            <parameter id="mwef06be36_37aa_4612_8aa6_ece20da1dec4" name="Vm54" value="2"/>
            <parameter id="mwfcac2cf8_36f2_457d_ba3d_684af1065e30" name="Km54" value="0.036"/>
          </listOfParameters>
        </kineticLaw>
      </reaction>
      <reaction id="mw16733af1_2f72_4c17_a290_d5818a881ecb" name="reaction_11" reversible="false" fast="false">
        <listOfReactants>
          <speciesReference species="mwbf3867d9_7a60_4482_ac78_d73e223a2058"/>
          <speciesReference species="mw028ee4d3_8e9c_43c8_bfeb_a15f45f3000f"/>
        </listOfReactants>
        <listOfProducts>
          <speciesReference species="mw833f13b6_edda_4c7b_b535_9cee083c95bb"/>
          <speciesReference species="mw028ee4d3_8e9c_43c8_bfeb_a15f45f3000f"/>
        </listOfProducts>
        <kineticLaw>
          <math xmlns="http://www.w3.org/1998/Math/MathML">
            <apply>
              <divide/>
              <apply>
                <times/>
                <ci> mw5bafb73f_ecc4_4e06_9325_cae592697ae0 </ci>
                <ci> mwbf3867d9_7a60_4482_ac78_d73e223a2058 </ci>
              </apply>
              <apply>
                <plus/>
                <ci> mwa07adfbf_800c_4123_8b88_2bbd640d85c2 </ci>
                <ci> mwbf3867d9_7a60_4482_ac78_d73e223a2058 </ci>
              </apply>
            </apply>
          </math>
          <listOfParameters>
            <parameter id="mw5bafb73f_ecc4_4e06_9325_cae592697ae0" name="Vm11" value="0.05"/>
            <parameter id="mwa07adfbf_800c_4123_8b88_2bbd640d85c2" name="Km11" value="0.0034"/>
          </listOfParameters>
        </kineticLaw>
      </reaction>
      <reaction id="mw2371fe5f_53f2_41af_9774_a65be5151016" name="reaction_16" fast="false">
        <listOfReactants>
          <speciesReference species="mwa3649222_3edb_4020_80b9_0a954a640391"/>
        </listOfReactants>
        <listOfProducts>
          <speciesReference species="mw23aa2911_9190_467e_b608_a2ffffbc1477"/>
        </listOfProducts>
        <kineticLaw>
          <math xmlns="http://www.w3.org/1998/Math/MathML">
            <apply>
              <minus/>
              <apply>
                <times/>
                <ci> mwf9890b12_31a7_4fc6_a05b_a34b5987788d </ci>
                <ci> mwa3649222_3edb_4020_80b9_0a954a640391 </ci>
              </apply>
              <apply>
                <times/>
                <ci> mwc11d6e15_052e_4a79_80e0_4eaeb66ad3d7 </ci>
                <ci> mw23aa2911_9190_467e_b608_a2ffffbc1477 </ci>
              </apply>
            </apply>
          </math>
          <listOfParameters>
            <parameter id="mwf9890b12_31a7_4fc6_a05b_a34b5987788d" name="k16" value="0.25"/>
            <parameter id="mwc11d6e15_052e_4a79_80e0_4eaeb66ad3d7" name="r16" value="0.044"/>
          </listOfParameters>
        </kineticLaw>
      </reaction>
      <reaction id="mwb01f911c_175d_46ac_8966_09116c23163b" name="reaction_17" reversible="false" fast="false">
        <listOfReactants>
          <speciesReference species="mw23aa2911_9190_467e_b608_a2ffffbc1477"/>
          <speciesReference species="mw9537438a_ee7f_4f89_8e1f_36d3e2c4d04b"/>
        </listOfReactants>
        <listOfProducts>
          <speciesReference species="mwea43cc3e_9434_49f1_8ce1_305166cc4b85"/>
        </listOfProducts>
        <kineticLaw>
          <math xmlns="http://www.w3.org/1998/Math/MathML">
            <apply>
              <divide/>
              <apply>
                <times/>
                <ci> mw062e9ca9_f662_4e1c_a343_7100983c684a </ci>
                <ci> mw23aa2911_9190_467e_b608_a2ffffbc1477 </ci>
              </apply>
              <apply>
                <plus/>
                <ci> mw8c2e3ba2_e0af_4501_9cad_96b7969d2a70 </ci>
                <ci> mw23aa2911_9190_467e_b608_a2ffffbc1477 </ci>
              </apply>
            </apply>
          </math>
          <listOfParameters>
            <parameter id="mw062e9ca9_f662_4e1c_a343_7100983c684a" name="Vm17" value="3"/>
            <parameter id="mw8c2e3ba2_e0af_4501_9cad_96b7969d2a70" name="Km17" value="0.0385"/>
          </listOfParameters>
        </kineticLaw>
      </reaction>
      <reaction id="mw61999d9c_32e6_4e9d_bbe7_3d1500e34cee" name="reaction_18" reversible="false" fast="false">
        <listOfReactants>
          <speciesReference species="mwea43cc3e_9434_49f1_8ce1_305166cc4b85"/>
          <speciesReference species="mwb420c1e0_1e97_4a49_a61c_5ed31118e29c"/>
        </listOfReactants>
        <listOfProducts>
          <speciesReference species="mw23aa2911_9190_467e_b608_a2ffffbc1477"/>
          <speciesReference species="mwb420c1e0_1e97_4a49_a61c_5ed31118e29c"/>
        </listOfProducts>
        <kineticLaw>
          <math xmlns="http://www.w3.org/1998/Math/MathML">
            <apply>
              <divide/>
              <apply>
                <times/>
                <ci> mwda8fba23_5310_4878_b183_72767177e11b </ci>
                <ci> mwea43cc3e_9434_49f1_8ce1_305166cc4b85 </ci>
              </apply>
              <apply>
                <plus/>
                <ci> mwe1918469_6680_458f_a49c_6a8a4a2af288 </ci>
                <ci> mwea43cc3e_9434_49f1_8ce1_305166cc4b85 </ci>
              </apply>
            </apply>
          </math>
          <listOfParameters>
            <parameter id="mwda8fba23_5310_4878_b183_72767177e11b" name="Vm18" value="0.07"/>
            <parameter id="mwe1918469_6680_458f_a49c_6a8a4a2af288" name="Km18" value="0.0034"/>
          </listOfParameters>
        </kineticLaw>
      </reaction>
      <reaction id="mwee825c95_ee85_4191_92dc_997c17f15418" name="reaction_69" reversible="false" fast="false">
        <listOfReactants>
          <speciesReference species="mw88a6ffdf_f3d8_4ec1_bb23_db8aa67be1ba"/>
          <speciesReference species="mw68341e5b_287d_4cea_a1e1_90f1c665bcc6"/>
        </listOfReactants>
        <listOfProducts>
          <speciesReference species="mw832f8c85_6b5a_4dd3_a209_7776e4abad6b"/>
          <speciesReference species="mw68341e5b_287d_4cea_a1e1_90f1c665bcc6"/>
        </listOfProducts>
        <kineticLaw>
          <math xmlns="http://www.w3.org/1998/Math/MathML">
            <apply>
              <divide/>
              <apply>
                <times/>
                <ci> mw50333bd8_fda6_4bca_a6fc_988954969aff </ci>
                <ci> mw88a6ffdf_f3d8_4ec1_bb23_db8aa67be1ba </ci>
              </apply>
              <apply>
                <plus/>
                <ci> mw0aeac34d_d6fe_4bfb_abd9_f89ef82769c8 </ci>
                <ci> mw88a6ffdf_f3d8_4ec1_bb23_db8aa67be1ba </ci>
              </apply>
            </apply>
          </math>
          <listOfParameters>
            <parameter id="mw50333bd8_fda6_4bca_a6fc_988954969aff" name="Vm69" value="0.43"/>
            <parameter id="mw0aeac34d_d6fe_4bfb_abd9_f89ef82769c8" name="Km69" value="0.036"/>
          </listOfParameters>
        </kineticLaw>
      </reaction>
    </listOfReactions>
  </model>
</sbml>
